# Supplementary material for: Identification of Binding Targets of a Pyrrole-Imidazole Polyamide KR12 in the LS180 Colorectal Cancer Genome
Source: PLoS One. 2016 Oct 31;11(10):e0165581. doi: 10.1371/journal.pone.0165581 (PMC5087912; doi:10.1371/journal.pone.0165581)
Supplement: S2 Appendix — (GZ) [file pone.0165581.s002.gz]

Archive with 3 entries (3 files):
- S2 Appendix.pdf
- S2 Appendix_lncRNA-masked.txt
- S2 Appendix_lncRNA-unmasked.txt
