# Supplementary material for: Identification of Binding Targets of a Pyrrole-Imidazole Polyamide KR12 in the LS180 Colorectal Cancer Genome
Source: PLoS One. 2016 Oct 31;11(10):e0165581. doi: 10.1371/journal.pone.0165581 (PMC5087912; doi:10.1371/journal.pone.0165581)
Supplement: S2 Appendix — (GZ) [file pone.0165581.s002.gz › S2 Appendix_lncRNA-masked.txt]

Motif	lncRNA	KRAS
CTCAGCCTC	64	19
GGAGGCTGA	64	16
CCAGCCTGG	63	25
AGGCTGAGG	61	20
GCCTCCCAA	58	15
CAGCCTGGG	53	12
CAGCCTCCC	50	10
CCTCCCAAA	50	13
ACTGCACTC	50	10
ACTCCAGCC	48	11
AGTGCAGTG	48	11
TGCACTCCA	48	13
AAATACAAA	47	16
CTCCCAAAG	47	12
AGGCTGGAG	47	13
GCCTCAGCC	47	19
CACTCCAGC	46	12
CCACTGCAC	46	11
CTGGAGTGC	44	13
ACTTTGGGA	44	12
CCTGTAATC	44	15
GGGATTACA	44	20
CTGTAATCC	43	19
AATACAAAA	43	17
CTGCACTCC	43	9
AATCCCAGC	43	18
CTGGGATTA	43	19
ATTTTTGTA	42	13
CCTGCCTCA	42	14
CAGGCTGGA	42	14
TAGCTGGGA	42	16
CTCACTGCA	42	10
GTAATCCCA	42	19
GAGGCAGGA	41	11
AGTAGCTGG	41	12
CTAAAAATA	41	17
GCTGAGGCA	40	18
ATACAAAAA	40	15
AGGCAGGAG	40	12
ACTAAAAAT	40	15
ATTACAGGC	39	15
AAAATTAGC	39	11
AAAATACAA	39	19
GCAGTGAGC	39	10
CCCAGCTAC	39	12
CACTTTGGG	39	13
AATTTTTGT	38	12
AAAAATTAG	38	12
TGGGCAACA	38	6
CTGAGGCAG	38	17
TCACTGCAA	38	10
AGCCTGGGC	37	10
CTGGGCAAC	37	8
GGGTTTCAC	37	12
AGCACTTTG	36	15
AGCCTCCCA	36	7
AAAAATACA	36	19
GCCACTGCA	36	9
CAAAAATTA	36	12
CCAAAGTGC	36	12
ATTTTAAAA	35	15
GTATTTTTA	35	18
AAAATAAAT	35	4
ATTTTTAAA	34	10
CCTGACCTC	34	10
AGGTCAGGA	34	11
AAAGTGCTG	34	12
ATCCCAGCA	34	12
CCTGGGCAA	34	7
AAAAATAAA	33	5
GCCTGGGCA	33	6
GGCAGGAGA	33	9
TTTTAAAAA	32	14
AAATATTTA	31	6
AGACCAGCC	31	13
GCAGGAGAA	31	9
AGGCTGGTC	31	12
CTCCTGACC	31	11
GGTGAAACC	31	11
TCTACTAAA	30	17
AGAAATAAA	30	6
GTGCTGGGA	30	12
AAAATAAAA	30	7
ACCAGCCTG	30	14
ACATGGTGA	29	8
AGAAAAATA	29	3
TAAAGAAAA	29	3
ATTCTCCTG	29	9
CTACTAAAA	29	14
TACTAAAAA	29	19
AAATAAAAT	29	3
AGTGCTGGG	28	10
AATAAAAAT	28	9
GGTGGCTCA	28	8
AAGTGCTGG	28	12
AAAAAGAAA	28	3
AAAAGAAAA	28	3
GTTTCACCA	27	9
CAGTGAGCC	27	9
TATTTTTAA	27	9
ATGCCTGTA	27	8
CTCTACTAA	27	16
AAAGAAAAT	27	2
CCCAGCTAA	26	6
AACATGGTG	26	8
AGAAGAAAA	26	4
AAAAATTAT	26	9
CAGCTACTC	26	10
AAAAAATTA	26	6
ATCACTTGA	26	7
ATTTTGAAA	26	6
AAACAAAAT	25	8
TAGTAGAGA	25	14
AAATGAAAA	25	2
AAAACAAAA	25	3
TAAATAAAA	25	3
TTTTCAAAA	25	4
ATGGTGAAA	25	11
AAAATATTT	25	7
AAGAAGAAA	25	2
TATTTAAAA	25	6
AAATAAAAA	25	7
ATTTAAAAA	25	8
AAATTAAAA	24	5
AAATAAATA	24	8
CTGACCTCA	24	7
GGCCTCCCA	24	10
AAGAAAAAT	24	8
AAAAATTCA	24	2
AATATTTAT	24	4
CATGGTGAA	24	9
AGTGAGCCA	24	3
AGAAAATAA	24	5
GAAAAATAA	24	5
ACTCCTGAC	24	8
TGCCTGTAA	24	8
AAATGTAAA	23	2
GGGGTTTCA	23	9
GTAGTCCCA	23	7
ACCATGTTG	23	7
GAGGTTGCA	23	8
CATGAGCCA	23	8
TATTTTAAA	23	7
AAATTTATT	23	2
AACTCCTGA	23	9
AAATTAGCC	23	3
GAAAATAAA	23	4
CTGTAGTCC	23	7
CAAAAAGAA	23	1
CTTGAGCCC	23	2
GGAGGCAGA	23	5
CTGGGACTA	23	9
ACCCTGTCT	23	5
ACTTTTTAA	23	2
AATTTAAAA	22	9
ATATTTAAA	22	5
GAGACCAGC	22	7
ACAGAGCAA	22	4
CCTGGCTAA	22	4
AAAATAATT	22	5
CCCTGTCTC	22	5
CACTGCAAC	22	8
AAAATATAT	22	1
AAATGCAAA	22	3
AAAGAAAAA	22	3
CAGGAGTTC	22	8
AATGAAAAT	22	3
AAATATAAA	22	6
CTCAAGTGA	21	2
CTTGGCTCA	21	3
AATTTTTAA	21	9
ACAGGCATG	21	7
TACAAAAAA	21	2
AATAAATAT	21	6
AGCTGGGAT	21	5
AAATTTAAA	21	5
ATATTTAAT	21	3
GGGACTACA	21	7
AAAAGGAAA	21	5
AGGCATGAG	21	6
TATATTTAA	21	3
AAAGAAAAG	21	2
TGGCCAACA	21	9
AATAAAATA	21	2
ATATTTTTA	21	2
AGCTGGGAC	21	11
AGTCCCAGC	21	10
CTCTGCCTC	21	6
AGCCCAGGA	21	2
ACAAAAAAT	21	2
ATTTATTGA	21	2
AAGAAAATA	20	6
AGAAACAAA	20	7
CTGTCTCTA	20	6
GAAAGAAAA	20	2
AAAGGAAAA	20	4
ACTGCAACC	20	9
ATTTTTGCA	20	2
AAAATTATA	20	3
CCATTCTCC	20	1
ATTTAAAAG	20	5
TATTAAAAA	20	2
ACCCAGGCT	20	2
TTAAATAAA	20	4
CAAAAGAAA	20	3
CAGCCTGGC	20	12
AAAATATAA	20	1
AATATTTAA	20	1
ACTACAGGC	20	7
ATTTAAAAT	20	4
AATTTTTAT	19	5
AAATTAAAT	19	2
AGAGAAATG	19	2
AGAGTGAGA	19	1
ATTAAAAAT	19	5
AATTTTTTG	19	4
ATAAATTAA	19	1
CAGAGTGAG	19	1
ATTTTATAA	19	3
TAAAAATTA	19	9
CCTGTAGTC	19	7
AAAATTCAA	19	1
CATTTAAAA	19	4
TAATAAAAA	19	3
CTCCATCTC	19	7
GGCAACAGA	19	7
CATTTTAAA	19	6
GTGAGCCAC	19	6
TGTTTTTAA	19	4
CCTGGGTGA	19	3
CTGTCACCC	19	3
AAAAATATT	19	6
AATAGCCAA	19	1
CAAGTGATC	19	5
AGGTTGCAG	19	7
AAAATGTTT	19	3
AGCCAAGAT	19	4
ATAATAAAT	19	3
AGCCTGGCC	19	9
ACAAATAAA	19	1
CACCCAGGC	19	3
GTGAGCCAA	19	2
AATATTTTC	19	3
AATAAAATG	18	1
ATATTAAAA	18	3
AAAATGAAA	18	3
AAATTATAA	18	2
AGAAAGAAA	18	3
ATATTTTAA	18	3
ACAATAAAA	18	3
CACATTTTC	18	1
ACAGAATAA	18	2
AGGCAGAGG	18	5
AAAGACAAA	18	1
AAATATATT	18	1
AAGAGAAAA	18	1
AAAGAAAAC	18	3
GCCTGGCCA	18	9
CTGGCCAAC	18	8
AAAATACAT	18	2
TTTGAAAAA	18	3
GAGCAAGAC	18	4
AATATTTTA	18	5
ATTATTTTA	18	2
AAATGCTGG	18	1
AAATAATTT	18	7
AACAGAAAA	18	1
TGGGTGACA	18	4
TAAAAATAA	18	10
ATTAGCTGG	18	7
TTAAAATAA	18	3
AACAAATAA	18	1
ATGAGCCAC	18	8
GAAATAGAA	18	4
TGGGCTCAA	18	1
AAGAAATAA	18	3
ATATTTTCA	18	2
AGGAGAAAA	18	1
CTGTTGCCC	18	4
CCTGGGCTC	18	2
AAATATTTG	18	3
AGCCTCCTG	18	6
CCTGGCCAA	18	10
AAAATAGTA	18	3
ATAAAGAAA	18	2
AAAAAGTAT	18	1
ATTTATTTG	18	1
AATGAAAAA	18	3
AAAAACAAA	18	3
CATTTATTA	18	1
TCTTTTTCA	18	2
CTCCTGGGC	18	4
AAATCAAAA	18	4
AAAATTAAA	18	3
AACCTGGGA	17	3
AATTTTAAA	17	2
CAGGCATGA	17	5
AATAAATGA	17	2
ATGAAAATA	17	2
TATAAAATA	17	3
CGCCTGTAA	17	4
GGAATGAAA	17	1
AAAAGCAAT	17	2
CCACCATGC	17	2
CCAACATGG	17	9
TCGAGACCA	17	3
AAAATCAAT	17	3
GGTGACAGA	17	2
ACCTCAGCC	17	1
AAAAATTAA	17	7
GAAATAAAA	17	5
ACAAATGGA	17	2
AGAAAATTA	17	2
GAGCCAAGA	17	4
ATGGTGGCA	17	1
CTCTGTTGC	17	6
ACAAAATTA	17	4
AAAATTTCA	17	1
CACCATGCC	17	2
AGATTTTTA	17	3
AGCTACTTG	17	2
TTATCAAAA	17	3
AGGAGAATG	17	1
AAAACATTT	17	4
GCATGAGCC	17	8
AAGAAAGCA	17	1
AATAAATTA	17	4
ACAGAAATA	17	1
ATGCAAAAA	17	2
GCTCATGCC	17	7
AAAATGGAA	17	1
AATTAGCTG	17	6
CAACAAATA	17	1
AATAGAAAA	17	1
AATTATAAA	17	1
AAATAATAA	17	5
TAGAGAAAA	17	1
ATGTTGGCC	17	7
AAACACAGA	17	5
AGAAAAAGA	17	1
AAATGGAAA	17	3
CAAAAATCA	17	4
ATTAAGAAA	17	7
AGGGTTTCA	17	3
AAATATTAT	17	3
AAATGGAAT	17	1
AAACCCTGT	17	3
CACCTGTAA	17	1
ATAAAATAT	16	4
TAAAAAGGA	16	1
AAAACACAG	16	4
AAGCAAGAA	16	1
AATAAATGT	16	4
AGTAGAGAC	16	9
AAAAGCAAA	16	2
AAAAATAAT	16	5
TAAAATGGA	16	1
AGAGCAAGA	16	3
AAACAAATG	16	1
AGCAAGACT	16	4
AAATTAGCT	16	9
AAGAATGAA	16	1
ATAAAATGA	16	3
AAAAATGTA	16	1
ATAAAAATG	16	4
AAGAAAACA	16	5
AAGTAGCTG	16	2
AAATTTGTT	16	3
CAGAGCAAG	16	3
CATGGTGGC	16	2
ATTTAAATA	16	6
AAGGAAATG	16	4
TACTTGGGA	16	4
CAAAATAAA	16	4
ATGAGAAAA	16	1
AAAATAACA	16	2
AATGAAATT	16	1
AAGGAAAAT	16	2
CAAAAAGTA	16	3
TAAATTAAA	16	1
AAAAGAAAG	16	3
ATTTCTCTG	16	1
TTTATAAAA	16	4
CATGTTGGC	16	9
AAAAGAAAC	16	1
AATATTTGC	16	2
CTCAAACTC	16	8
ACCTGTAAT	16	2
AGGGGAAAA	16	1
TCAGAGAAA	16	1
AGAGACAGG	16	7
AAAAATGAA	16	2
AAAGGAGAA	16	1
AAAACAGAA	16	3
CTGGGCTCA	16	4
GGAGTTCAA	16	4
CTCCGTCTC	16	4
AATAAAAAG	16	1
AATTTTTGC	16	2
ACCTGGGAG	16	4
TAAAATAAA	16	1
AAACAAATT	16	4
AAAAAAATT	16	4
AGGAGTTTG	16	8
ATTTTTATA	16	3
AATATTAAA	16	4
ACAGAGTGA	16	1
CTCTGTCAC	16	2
ATTTCTTTC	16	1
TGACCTCAA	16	2
ACTCCTGGG	16	3
ATTTCAAAA	16	5
CAGAAATAA	16	1
CTTTTTTCA	16	1
CTGGGTGAC	16	4
AAATATGTA	16	5
CAACCTCTG	16	5
AGAAAAAAA	16	6
AATTAAAAA	16	5
ATATATAAA	16	1
GTTTTTAAA	16	5
ACGCCATCA	16	1
AAAAAGGAG	16	1
AGTTTTAAA	16	5
AAACAAAAA	15	2
ATATTTTTG	15	3
ATAAAATAA	15	3
GCAAGCTCC	15	1
TAATTTATA	15	3
AAAAATATG	15	5
AGAGAAAGA	15	1
AACCTCTGC	15	4
GGAGTTTGA	15	7
CACCACACC	15	6
GGAAAATAA	15	3
CTTGAACTC	15	4
AGTTCAAGA	15	4
ATAAAAAAT	15	2
TATTTTTCA	15	6
AATGGAAAA	15	2
AAATAGAAA	15	2
TATTTTGAA	15	5
ACAGAAAAT	15	2
AAAGGAAAT	15	5
TAGAAAAAA	15	2
AAAAAATGA	15	2
CCATTTTAC	15	1
TAAAATTCA	15	1
AATTTATAT	15	4
AACTCCTGG	15	9
ATAAAAAGA	15	4
ATAAAAATC	15	2
AGAATAAAT	15	3
TAAAATACA	15	5
TGGGCAAAA	15	1
AACCCAGGA	15	3
AAGACAGAA	15	1
TATTTTCAA	15	2
ATTTTTTTC	15	5
ACTCAGGAG	15	7
TAAGAAAAA	15	6
GAGCCACCA	15	2
ACATTTTCA	15	4
GGAGGCCGA	15	8
CGCCACTGC	15	8
TCATTTAAA	15	2
AAATAAAAG	15	2
TAAATATAA	15	6
GAAAAAATA	15	5
GTGCCTGTA	15	5
CAATGAAAA	15	4
ACGCCTGTA	15	4
AGGCAAAAA	15	1
AGACTCCAT	15	6
AGTCTCACT	15	1
AAAAGTATT	15	3
CAAATGAAA	15	1
AAAATTCTG	15	2
AAGGAAGGG	15	1
AAAAAGGAA	15	2
AATTAAACT	15	2
GGTCTTGAA	15	4
ACATTTTTA	15	2
ACAAAAACA	15	3
AACAGAAAT	15	5
TAGAAAGAA	15	3
GAAGAAATA	15	1
AAGAAAAGA	15	4
AGGAGAATC	15	6
ATGAAAATG	15	1
TTTCTCAAA	15	1
AAATACATA	15	2
CCTCCTGAG	15	6
CCACCACAC	15	5
ATCTAGAAA	15	3
TTATGTAAA	15	4
AAAATCCAT	15	2
ATAAATTTA	15	1
TTTGGAAAA	15	3
ATTTTTTCA	15	1
CCCGAGTAG	15	3
ATAAAATAC	15	1
AGAGAAAAG	15	2
AACAAAATG	15	1
TATGTAAAA	15	2
GCCTCCTGA	15	6
TGAGAAAAA	15	1
TCTAGAAAA	15	1
AATAATATT	15	2
GAAAAGACA	15	2
TCAAGACCA	15	5
TGAAAGAAA	15	2
AAAAATCTG	15	6
GCTTGAGCC	15	4
ACTCCGTCT	15	3
GAAAGAGAA	15	1
AAATTAATT	15	6
AAAAGAAGA	15	1
GGAAAGAAA	15	1
AAAAAGAAT	15	4
AAAATAGTT	15	5
AAACAGAAA	15	4
AAAGGCAAA	15	3
GAAACAAAA	15	7
ATGTTGCCC	15	1
TATTAAATA	15	3
AGTAAATAT	15	3
ATTTATTAA	15	4
ATTTGGAAA	15	1
ATTGCTTGA	15	6
AGGAATGAA	15	1
AAAGAAAGA	15	3
ACTTTTAAA	15	7
AAATTCAAA	15	1
ACAATGAAA	15	3
AATATAAAA	15	3
ATGGAATCA	15	1
AAAATTTAT	15	6
AGGAAAATA	15	2
AAAATATTG	15	4
ACATTTTTG	15	1
AGAAATGCA	15	3
GGCAGATCA	15	4
AATATTTGT	15	1
CAATTTTTA	15	1
AAAGATAAA	15	4
AAATATAAT	15	3
AAAATTAAT	15	5
CTGGGAAAA	15	2
AGAAATAGA	15	2
TTCTCAAAA	15	3
ATTATAAAA	15	2
AAATAAATG	15	4
AAACCTCTT	14	1
CCCAGGTTC	14	3
TAAAATATA	14	4
AAGAAAATT	14	2
AAAGTAAAT	14	2
CTTGGCCTC	14	5
ATGAAAGAA	14	1
AACTTTTTA	14	3
AATGTTTAT	14	3
ATTTGTTTC	14	2
AGGAGTTCA	14	4
GCTTGAACC	14	8
ATAATCCCA	14	1
AGGCCGAGG	14	6
AATAATAAA	14	3
CGGGGTTTC	14	5
CATATTTTA	14	6
ACCTCTGCC	14	5
CACACCCAG	14	2
AAAATGAGA	14	1
CTTGAACCC	14	6
TTCAATAAA	14	1
ATCCTCCTG	14	2
ATGAAAAAG	14	1
AGGCAGGAA	14	2
AACAAAATT	14	2
TACAATAAA	14	2
AGAGAAAAA	14	2
AACAAAATA	14	3
TTATAATAA	14	2
GAAAAAGAA	14	1
AAGAGAAAT	14	2
ATGATTGTA	14	1
CAAAAATTC	14	1
TTTAGAAAA	14	2
CTGGGTTCA	14	3
AAATAAAAC	14	4
AAAATTATT	14	5
CCTATAATC	14	2
ACCACTGCA	14	4
TTAGAAAAA	14	3
AATGAAATA	14	3
TTTCACAAA	14	3
AGAGGTTGC	14	3
AATTAAATA	14	1
TCTCAAAAA	14	2
GTAGAGACA	14	4
AAAAAGAGC	14	1
ATGGGCAAA	14	2
CAAGAGAAA	14	1
AAAATAATA	14	4
AACATTTAT	14	5
AAAATATTA	14	5
AAAATTACA	14	1
TTAAGAAAA	14	8
ATGTAAAAT	14	5
ATGGAAAAA	14	5
TATGAAAAA	14	3
CGGCCTCCC	14	7
TTTATCAAA	14	3
GGAACAGAA	14	1
AAAAATTTA	14	9
AATTTACAT	14	1
AAAGGAATA	14	2
ATTAAAATA	14	2
AAAATGTAG	14	2
AAACTCCTG	14	7
CAATAAAAA	14	2
CTCGAACTC	14	3
AATAAATCT	14	1
TTATTTAAA	14	6
ATTTTTTTA	14	7
AAAAAAGAA	14	3
CCAGGAGGC	14	4
AAGGAGAAA	14	3
AAATTTACA	14	4
TATGAGAAA	14	1
ATTTTTCAA	14	4
AAATGTATA	14	1
AAATAGTTA	14	5
AAAAATGGA	14	2
AATAATTTA	14	6
TTTCAAAAA	14	6
CAACAGAAA	14	3
AGAAAGAAG	14	1
GGGAAAAAA	14	3
AAAAAACAT	14	2
CTCGGCCTC	14	8
CAAATGGAA	14	2
ACATTTTAA	14	4
ATTTTCAAA	14	3
AGCTACTCA	14	9
GCAGATCAC	14	5
CTAAAATTA	14	1
AAATTGAAA	14	4
AGAAAAGCA	14	3
ATATAAAAA	14	2
ACATACAAA	14	2
GTTTTAAAA	14	7
AATGATAAA	14	4
AAAGCAAGA	14	2
TGGAAAAAA	14	5
AGAAAAGAG	14	1
AGTTCGAGA	14	3
AATATATTC	14	1
AAAAAGTAA	14	5
AAGTAAATA	14	3
AATTATTAT	14	2
AAAAGTAAA	14	4
AGAAGGAAA	14	1
CCTCCCAGG	14	3
AAACTAAAA	14	5
ATTTCAGAG	14	1
CTTCTGGAA	14	1
AACTAAATT	14	2
GAAATGTAA	14	2
TACAGAAAA	14	3
CAAAATGAA	14	1
CTGGGAGGC	14	3
ATTTTCTTC	14	3
AGAAAATAT	14	4
AGGAGGCTG	14	6
CATCTCTAC	14	3
TGAAATGAA	14	1
AGAAAGCAG	13	2
AGCTGGGTG	13	2
AAGTGATCT	13	1
ATTTTTTCC	13	5
ATGAGGTCA	13	1
CAGAAGAAA	13	1
AGCTCACTG	13	2
AAAAGGAGA	13	1
AAAATGTAT	13	1
GGGAAAATA	13	2
GCTCAAGCA	13	1
AAAATGAAT	13	4
AACAAAAAG	13	1
AGAAAGAGA	13	1
AAAAATAGT	13	6
TAAAATGAA	13	5
CAACAGAGC	13	6
GAAATTAAA	13	3
ACTTTCTTC	13	1
CCAGGTTCA	13	3
AATGTTTTC	13	2
ATTTTTATG	13	3
AGTTTGAGA	13	8
AAAACAAAT	13	5
AATGTATAT	13	3
GATCTTGGC	13	4
TAAAAACAA	13	2
GTCTTGAAC	13	5
AAATTTTAA	13	2
TAAAAAGAA	13	2
AAGAAAACT	13	1
AAATTTTAT	13	4
AAAAAATTC	13	1
ATTTTAGTA	13	1
CTGCAGTGA	13	1
AACTTTTCT	13	2
TTGAAAAAA	13	3
ATTTTTAGA	13	5
GAGTCTTGC	13	3
TTAAAGAAA	13	4
AAAAGTGGA	13	1
TCCATCTCA	13	2
CCCAAGTAG	13	4
AAAAGAATA	13	2
AAATATATA	13	2
AAACCCCGT	13	5
CTTAAATAA	13	2
TCTGGAAGA	13	1
ATTATTCTG	13	1
CCGAGTAGC	13	3
ATTTTCCTG	13	3
AAAAGAGAA	13	1
AAATATGAA	13	3
AAAGTCATT	13	1
CCACACCCA	13	3
AGAAAACAT	13	2
AAACAGAAG	13	1
GACTCCATC	13	6
TGAAATAAA	13	4
AGCTACTCG	13	2
TGTAAATAA	13	1
TGAAAAGCA	13	1
AAAAAGTTA	13	5
ATTTATATA	13	2
AGGTGTGAG	13	1
AAAGAAATA	13	1
GAATTTTTA	13	1
AAATATTCT	13	1
TGTTTTAAA	13	4
AAAAACACA	13	1
TTTCTAAAA	13	4
AAAGAAGAA	13	3
CTGCCTCCC	13	2
AGAAAATCA	13	1
CAGAAAATA	13	4
AGGAAAATC	13	2
AGGAAATGA	13	2
CACCATTTA	13	1
TCTTTTAAA	13	4
AAAGAAGAT	13	1
TACTCAGGA	13	6
ATTTCATTA	13	2
CTCTGTCTC	13	2
GCCTGGCTA	13	2
TCAAAATAA	13	4
TGAAAAAAA	13	1
ATTTATTTA	13	5
AATATAAAC	13	3
GGAGGCCAA	13	3
GATAAAGAA	13	2
TAAAAAGTA	13	2
AAATAGAAG	13	1
CTACAGGCA	13	5
TGGAAGACA	13	1
GAAATACAA	13	1
TTACAAAAA	13	1
AAGAGGAAA	13	3
ATATTTCAT	13	2
GGTGGATCA	13	5
AAAATGAAG	13	1
ATTTTAGAA	13	3
AGGTGGGAG	13	2
ACCCAGGAG	13	3
AGAGAAATA	13	1
ATGTGAAAA	13	3
GAGCTTGCA	13	1
ATTCAAATA	13	1
CACTTGAGG	13	2
ATTTTTGGA	13	3
AAGACAAAT	13	1
GGAGGTGGA	13	1
AAGAAATGT	13	1
ACACCCAGC	13	2
AGAAAGACA	13	1
AAAATGTGG	13	2
TGAATAAAA	13	2
GGAAAAGAA	13	1
ATCTCCTGA	13	2
AGCATTTTG	13	3
AGCCACCAC	13	1
GGAGTTCGA	13	3
CACTGCAAG	13	2
AAAATGCAA	13	4
TAAAATTAA	13	6
ATGAAAAAT	13	4
AAATTTTAG	13	2
TGGTCTCAA	13	4
ATTAATTTA	13	1
AAATTTTCT	13	3
TTTAAAAAA	13	11
CAAATATAA	13	2
AGGCGTGAG	13	4
AAGCAAAAA	13	1
AATTTTGAA	13	3
TAAACAAAA	13	5
CCACCACGC	13	7
TAAAAATGA	13	5
ACCCAGCTA	13	3
AATAAAACT	13	2
GACAGAGCA	13	1
ATAATAAAA	13	2
GAAAAAAGA	13	1
ACAGGAAAA	13	1
CATTTTATA	13	2
AAGGAAATA	13	2
TTCATAAAA	13	3
GCCACCACA	13	1
ACAAAATGA	13	3
ACAAAAATC	13	4
GTCTCGAAC	13	2
CTTCCAGAA	13	1
AAAAGAATG	13	2
ATGTGGAAG	13	1
AAATAATTG	13	3
CCTCCCAAG	13	3
AAAATTTAA	13	3
AGCTGAGAT	13	2
CATTTTACA	13	3
GGAAACAAA	13	3
AAATATTAA	13	5
AAATAAGAG	13	3
GGATAAAGA	13	1
AAAATATTC	13	1
ATTGAAAAA	13	3
AAAATATGA	13	3
CAGGGTTTC	13	2
GAGAAAGAA	13	2
ACACAAAAA	13	1
AAAATATGT	13	5
ACATTTTGA	13	5
ATAGAAAGA	13	1
AAAGAAATG	13	2
CCAAGTAGC	13	2
AATATATAT	13	8
TAAATAATA	13	6
TAAAAGGAA	13	6
TAATTTCAA	12	3
TGGAAGAAA	12	1
ATTTTTCTA	12	2
GGTCTCAAA	12	4
AAGTGTTGG	12	1
ACTATTTTC	12	1
CTGCCCACC	12	1
AAGAAATGG	12	3
AATAGGAAA	12	1
TATTTAGAA	12	2
ACTCAGAAA	12	1
AAAACTAAA	12	4
AAAATGTAA	12	2
AACCCTGTC	12	3
GAAAACAAA	12	3
AAAACTAAT	12	2
AAATGTCTT	12	4
ATTTTACCA	12	3
AGAATTAAA	12	1
CCAGGATGG	12	3
CGTCTCTAC	12	6
CTGCTTTTC	12	1
ATATTAAAT	12	2
TGAAAGGAA	12	1
AAATGAAGT	12	3
ATTTTTTAA	12	6
TTGAATAAA	12	1
GGGAAAGAA	12	1
ATATTTATG	12	1
AAATTAGTT	12	2
AAAATGGGG	12	1
TTGTGAAAA	12	1
CTCTGCTTC	12	1
TAAAATTTA	12	6
AAAAATCCT	12	2
AAAATCTGT	12	4
ATGCAAATA	12	1
ACTTGGGAG	12	5
AAAAAATAA	12	2
AGAAAGAAT	12	1
AGGTTCAAG	12	4
CACAGTGGC	12	3
ATTAAAAAA	12	3
CCTGAGTAG	12	6
ATCATGAGG	12	1
AAATTTAAT	12	1
ATAAAATTG	12	1
AATTTATAA	12	1
AAGAAAAAG	12	3
AAAAAATGT	12	2
GAACAGAAA	12	2
GAAGAAAAA	12	5
AGTGGCATG	12	1
AGGAGAAAG	12	1
TTCCTCAAA	12	3
AAGGGAGAA	12	1
AAAACATAT	12	2
TTGTTAAAA	12	5
AGCCGAGAT	12	5
CCATTTTCA	12	1
TCTCTTTCA	12	1
ATTAAATAA	12	1
GAAAACAGA	12	1
AAATGATAA	12	3
TCACTTGAA	12	4
AAAATGTGA	12	2
AATAAAAAA	12	1
ATTTTCACA	12	3
ATATATTTA	12	4
CTATTTAAA	12	1
AGGAAATAA	12	4
ACTTTTGAA	12	1
AATATTTAC	12	3
AGGAGGCAG	12	2
AAAGAAGGA	12	1
GAGAAATAA	12	1
TGGAAAACA	12	3
CCACTTTTC	12	2
TCTTTAAAA	12	1
AATATAATT	12	4
AGAAAACAA	12	5
AAGAGTTTG	12	1
CCCACCTCA	12	1
CCCTGCCTC	12	2
CAGGTTCAA	12	4
ATGATTAAA	12	1
AAATAAACA	12	2
ACCCATAAA	12	1
ATAATTCAA	12	1
CCCATTTTA	12	2
AAAGCAGAA	12	2
CCTTTCAAA	12	4
AACTAAAAA	12	3
AAAAACATT	12	3
AAAGATTTA	12	3
ATCGCTTGA	12	7
CCTCCCACC	12	1
CTCAGCTCA	12	3
AAATCTCAT	12	3
CCTGGGTTC	12	3
AACCCCATC	12	3
ATTTTCTTA	12	5
CAAAATCCA	12	1
AATGGGCAA	12	3
ATATATACA	12	5
AGGAAAAGA	12	3
AAATATTCA	12	1
CAGAGGCTG	12	2
TCATTAAAA	12	1
GAATTTGAA	12	1
AAAATATGG	12	3
AAGATAAAT	12	2
AAATAACAT	12	2
ATGATAAAA	12	2
GATAAATTA	12	3
AAAATAAGC	12	5
AAATAAGAA	12	2
ACAGGAGAA	12	3
TGGAAACAA	12	5
GGAATTACA	12	2
AAATTCCTG	12	1
ATGATAAAT	12	2
ACAACAGAA	12	1
AATTTGTAG	12	1
ATGTAAAAA	12	3
CTTTTTAAA	12	3
AATTATATA	12	2
ACTCCATCT	12	7
AAGCAGAAA	12	2
GAAAATCAA	12	1
GAGAATGGC	12	1
TAAAACAAA	12	3
ACACATTTA	12	2
TAAATTGTA	12	2
GTCAGGAGA	12	2
TCTTGAAAA	12	1
TGGCTCACA	12	3
TATTTCAGA	12	1
AAAAGTTTA	12	5
ATTTTATTA	12	1
AAAAAATAG	12	3
AAAATGCTG	12	1
ATTTGTGAA	12	1
AAATGAGAA	12	2
AAAAAATAC	12	3
GAGCCGAGA	12	6
CAAAGAAAA	12	2
AAATTTGAA	12	3
AAAGACATT	12	4
GTTTCTGGA	12	1
AAAATGTCT	12	2
ATTTGTTTA	12	2
CTTTTCCCA	12	1
AATTTTTCA	12	3
AGGAGTTCG	12	3
GAAAAGGAA	12	2
TATAATAAA	12	2
ATGTTTCTA	12	2
TATTGAAAA	12	3
CTTTTGAAA	12	1
CTCAAGCAA	12	1
ATTTTACAA	12	5
CTGAGACAA	12	1
AACAAATAT	12	1
TTTAATAAA	12	4
CTAATTAAA	12	2
TTAGAGAAA	12	1
AAAATCTTT	12	3
CTCCACCTC	12	1
CCCAGGAGG	12	5
ATAAAAACA	12	1
CATTAAAAA	12	3
ACAATTTTA	12	2
CACCTTGAA	12	1
CACCACTGC	12	4
AAAAATACT	12	5
CTGGTCTCA	12	3
TAAAATGTA	12	2
AAGAATTTG	12	2
TATTTTGCA	12	1
TTTATGAAA	12	4
AAAGTATTT	12	3
TTATGAAAA	12	5
AATTTATCT	12	2
AATCTGACA	12	2
GAAGAAAAC	12	1
CAAATAAAA	12	1
ATAAAAATA	12	5
AAATTAGAA	12	4
AAATGTTTA	12	6
ATAAAATGG	12	1
AAAATCTCT	12	5
GAGTCTCAC	12	1
AATTTATCA	12	2
ATAAAAAGG	12	1
AACAATTAT	12	2
ACAGGCGTG	12	4
ATATTTTAC	12	6
ACCTCAAGT	12	2
CTCAGAGAA	12	1
AAATTAATA	12	1
CTATAATCC	12	2
AAAGACACA	12	2
GGGAGGCCA	12	2
AATTTTTTA	12	4
ACAGAAAAC	12	1
AAAATGAGG	12	1
GCGCCTGTA	12	2
AAGCATATG	12	2
AGAAGCAGA	12	1
AATTAAATG	12	2
AAAAACATC	12	2
AGCAAAGAA	12	1
CTCAATAAA	12	2
CTCTGAAAA	12	2
ACAAAAAGT	12	2
AATAAGAGA	12	1
AATTAAATC	12	2
ACTTTAAAA	12	2
AACATTTGG	12	1
AGAACAAAA	12	1
AAATAATAT	12	5
GAATTTAAA	12	4
AAAAGTTAT	12	3
TTGAGAAAA	12	1
AAAATTAGA	12	1
ATGTAAATA	12	3
ACCATGCCC	12	1
CATTTTTTA	12	2
AAATTCTGT	12	3
AGAAAACAG	12	2
AAAATTATC	12	2
AATAACAAA	12	1
AGGCCAAGG	12	4
AATTTCAAA	12	1
CAGGCGTGA	12	3
AGTTTAAAA	12	4
ACATTTAAA	12	4
CATGTTGCC	12	1
ATTATATAA	12	2
AATATAAAT	12	5
AGAAATTGA	12	1
CTCAAAAAA	12	3
ATTTATTTC	12	4
AATTAAAAT	12	1
CTTTTTCTC	12	1
ATAAGAAAT	12	1
TAATAATTA	12	1
ATTATTTTC	12	3
AAAATAAGA	12	6
TATTTCCAA	12	1
ACAAAAAAA	12	2
ATAAACAAA	12	3
TAAGAAATA	12	3
AGAGAGAAA	12	3
ACCACACCC	12	4
TAATAAATA	12	4
AATGAATAA	12	2
TGAAAAACA	12	1
CAGGAGGCA	12	2
AAAGAATGT	12	1
ATTTATATG	12	1
CAGAAACCA	12	1
AATAGAAGA	12	2
TTCTGTAAA	11	2
TAGAATAAA	11	3
AAAATCAGT	11	3
AAAAATCAG	11	5
AACAATTTA	11	1
AAAGGTAAA	11	4
AATTACAAA	11	2
ACCCCGTCT	11	5
ACATATAAA	11	1
CAAATATTA	11	1
AAATTTATC	11	3
AAAATCAGA	11	5
AACAAAACA	11	2
ATATTTCCA	11	2
AGAATTTAA	11	2
AAAAAACTA	11	2
CTATAAATA	11	1
AAAAATTGA	11	1
AGAAAGTGA	11	1
AATAAAAGT	11	1
AAAGTAAAA	11	2
AAATGTGTT	11	1
CTTTTCCCC	11	2
GAATATAAA	11	4
AGACTTAAA	11	2
AAAGAGCTT	11	1
AGAGATGGG	11	3
TCCTCAAAA	11	6
GAGGATTGC	11	1
ATATTTGCA	11	2
AATTTTAAT	11	3
AAACATTTC	11	1
AAGTTTACA	11	1
ATACAAAAT	11	4
ACTGAAAAA	11	3
AACACACAA	11	1
ATTTTAAGA	11	4
TAAACAGAA	11	2
ACATATTAT	11	4
AAATTTTTG	11	2
AAGAAAAGC	11	2
CCATTTATA	11	1
AATTAGAAA	11	3
AAATTTCTT	11	1
AGACAGAAA	11	1
AGAATTTTC	11	1
TAAATGGAA	11	2
AAATTAATG	11	4
AGGGTCTCA	11	1
TAAAAAATA	11	4
CACATAAAA	11	1
AATGTTTTG	11	2
AAGAAAAAC	11	2
AGAAGAAGA	11	1
AGAGCAGAG	11	1
CTCATTTTC	11	3
ATTAAACTA	11	2
ATTTTTCAG	11	2
TTCACAAAA	11	1
AAAATCAAA	11	4
AAAGTTTAT	11	2
AATTTAAAT	11	9
AAACCATAT	11	1
AATGTAAAA	11	3
TGCCTATAA	11	1
ATTCATTTG	11	1
AAAAATGTT	11	2
TTAAAACAA	11	4
AATAATTGT	11	1
ATAACAAAA	11	1
AGCAAGAAG	11	1
AATGGAATC	11	1
AGAGAAAAT	11	2
ATCCCAACA	11	3
AAATTAAGA	11	3
ACATAATAA	11	2
CATGAAGAA	11	1
AATTTTATG	11	1
GAGAAGGAA	11	1
TCTCTACAA	11	1
CAGAAATAG	11	1
AGAAAAAGG	11	2
AGGGAGAAA	11	2
AAAAACAGG	11	1
CATTTTCAC	11	1
ACTCTGTCT	11	4
AATTTCTCT	11	2
AAAAACTTA	11	1
CAGAAAACA	11	2
AATTTCTCA	11	1
AAAATAAAG	11	3
AAAGAACTC	11	1
ATTTCTCAA	11	1
CAAAGGAAA	11	1
ATAATTTTA	11	3
AAATAATCA	11	1
CCCCGTCTC	11	6
CTTCCATTC	11	1
AAGGCAAAA	11	1
CATTTTTGA	11	2
CAAGACAAA	11	1
AAAAGACAA	11	2
AAATGGCAA	11	1
ATTTAAGAA	11	3
AAAGAAACA	11	4
ATAGAAAAC	11	1
ATATATCAA	11	1
ACATAGCAA	11	1
TATTTCTAA	11	3
AATTATTCT	11	2
TAAAAGAAA	11	2
AACAGAGCA	11	5
CTGTTTTTA	11	3
AAGAACAAA	11	2
AGAATGGAA	11	1
ATTTTCAAG	11	1
TGGGTTCAA	11	3
CTTTTAAAA	11	2
AAATCTCAA	11	1
ATTTCTAAG	11	2
AAATCATCT	11	4
ACCTAGAAA	11	3
TGAAAATAA	11	3
AACAACAAA	11	1
TCTGACAAA	11	3
CTGTTTCTC	11	1
AAAAGACTC	11	1
ATGAGTTAA	11	2
AATGAAACT	11	2
ATTTATCAA	11	1
TAAGAATGA	11	2
ATAAAGCAA	11	1
GAAACAGAA	11	1
AAACAGGAA	11	1
CTACAAAAA	11	1
ACAAAAACT	11	1
AAATTGATT	11	1
ACAAATGAA	11	1
AGGAGCAGA	11	1
AATTAAAAG	11	4
ATTTTCTGC	11	1
AACATAGCA	11	1
AGCCTCCAG	11	1
AATGAAAAG	11	1
AGAAAATCT	11	1
CAACAAAAA	11	1
AATATAAAG	11	2
CTGAGGTCA	11	5
CAGAAACAA	11	1
ACAAATTTA	11	1
GTGAGCTGA	11	3
AAAACCCAT	11	2
AAATAAAGG	11	3
AAAATAGAT	11	1
GAAAAAAAC	11	2
ATTTTCCAA	11	2
AGAAATATA	11	1
CCATCAAAA	11	3
TCCTTTCAA	11	1
AGCAAATAT	11	3
AATCATTCT	11	2
AAGCAAAGA	11	1
AAGAAAAGT	11	1
AGTAGAGAT	11	4
CGAGACCAG	11	2
AAGTTTTAA	11	2
AAAAAAACA	11	4
TTATTAAAA	11	3
AAATGAGAT	11	2
CTTTAAAAA	11	3
CAAGAAATG	11	2
AATAAAATT	11	3
AGAGATGGA	11	2
GGGAAAAGA	11	3
TAAAGCAAA	11	2
TGAAGAAAA	11	4
AAAAATTTT	11	2
CTATAAAGA	11	1
GTCTCAAAA	11	2
ATGAATAAA	11	3
TCCTTCTCA	11	1
CTTCTTCCA	11	1
AAATGAATT	11	3
CTTTATTTC	11	3
TCCGTCTCA	11	4
CCACCACCA	11	1
AAATTATCT	11	2
ATCTGTAAA	11	1
ATTTTTAAG	11	5
TTCTTTCAA	11	2
TTACAATAA	11	3
AGAAAGATA	11	1
AAATTTCAA	11	2
AATTTATTA	11	3
CATTTCTTC	11	1
AATAAAGAA	11	1
GAGAAGAAA	11	1
CAAAACAAA	11	2
AAAAATCAA	11	2
TAGAAACAA	11	3
GGAAAAGGA	11	1
TGATTCAAA	11	1
ATTTTAATA	11	5
AAATGTTCT	11	1
ATAAAACAA	11	3
AATCAAAAG	11	1
CCCACAACA	11	1
AGAGAAAAC	11	1
TAATTTTAA	11	7
TCTTTCTAA	11	1
CTGAGTAGC	11	6
AGCAAGAAA	11	1
AAATGTAGG	11	3
AACAATAAA	11	1
AAAACAACA	11	1
CACCACGCC	11	7
GTAGAAACA	11	1
AGAATATCT	11	1
CATATTAAA	11	1
ATTTTAAAG	11	3
AATTTTGAT	11	2
AAGAAAAAA	11	4
CCAAAAAGA	11	2
TATTGTTAA	11	1
CTCGGCTCA	11	6
AAATTACAT	11	7
TCATAAAAA	11	1
TACTCGGGA	11	3
GGCAGGAAA	11	1
AAAAAACAA	11	4
CAGTGGCTC	11	6
CTTTCTTTC	11	1
ATCTTTAAA	11	1
AGAGGCTCA	11	1
AATAAAACA	11	2
CTTTTCCTA	11	1
CTAGAAAAA	11	2
ATATTTGTG	11	1
TAACCAAAA	11	1
CCCCATCTC	11	3
TGTTTCTAA	11	1
TATATAATA	11	3
CTTGAGGTC	11	2
AACCCCGTC	11	5
AATTGCTTG	11	7
CTTTTTCAA	11	1
AGACCATCC	11	3
GACGGAGTC	11	2
AGTTGAAGA	11	2
ATACTAAAA	11	2
ATAAACAGA	11	1
AGATTTAAA	11	3
AAAACCAAA	11	2
AGTTTATAT	11	3
ACCCCATCT	11	3
CATAAAACA	11	1
AAAATTTTC	11	1
TCTTCCACA	11	1
ACATTATTC	11	1
AAACAGAAT	11	2
AAGTAATTA	11	2
ATATATGCA	11	2
AAGAAGATA	11	1
ATACAGAAA	11	1
ATTTATAAA	11	6
AAGGAAATT	11	1
AAATGGCCA	11	2
ATTAGAAAT	11	2
CTCTTTTAA	11	3
GAAATCAAA	11	2
GAATTTTAA	11	3
CAAAATTAG	11	1
ACCATCCTG	11	3
AAGACCAGC	11	5
AAAACCTAA	11	3
ATGGAAGAA	11	2
AAAATTCAG	11	1
TGAAATACA	11	2
GAAAATTAA	11	1
CTCTACAAA	11	2
AGAAAATTC	11	1
ACAACAAAA	11	1
AAAAAGATG	11	1
TAAATATTA	11	3
AGAAAACTA	11	1
CATTTTTAG	11	1
CTTCAAATA	11	1
AACAGAAAG	11	2
TACTCAAAA	11	1
ACTCCAAAA	11	1
GATCTCGGC	11	2
TCAAATGAA	11	1
AGAAAAGGG	11	1
GAGAAATGC	11	1
AAAAGATAA	11	6
CCTTCAAGG	11	1
ACACCTGTA	11	3
AACATACAA	11	3
ACATAGAAA	11	2
GTCTTTATA	11	1
AACATTTCT	11	4
GTTTTTTAA	11	3
AATATTTTG	11	3
AGCCTCCCG	11	4
ATTTTCAGA	11	3
TAAATTTCA	11	2
CAGGAGATC	11	2
AAAATAATG	11	1
ATTTCTCTA	11	1
AAAGTGAGA	11	1
ATTGAAAAT	11	4
AAAAACTAA	11	3
AATGGCAAA	11	1
AGAAGCAAA	11	1
GAGAAAAGC	11	1
GGAAGAAAA	11	2
TGCCTCCCA	11	1
ATAATTTAA	11	7
AATGTGAAA	11	3
TGACAAACA	11	1
ATATAAAGA	11	3
CACAAAAAA	11	1
AATATTCCA	11	2
AAACAGAGA	11	1
ATATTTTTC	10	2
GCCTCCCGA	10	4
TATTTTACA	10	4
AATGACAAA	10	3
AATTTATTC	10	3
GGAAGGAGA	10	2
CCTTTTCTC	10	1
AATTTAAGA	10	3
AAATGACAG	10	1
AATTTTGTA	10	2
AAATTACTT	10	2
TTATTTGAA	10	1
ATTTCCTTC	10	1
ACAAGAAAA	10	1
AATGTAAGA	10	1
GCTTTTAAA	10	1
TACAAATAA	10	2
ATGAAAAGC	10	1
AGAGGCTGA	10	3
AAATTTCAG	10	1
AAAGACAGA	10	1
ATTACAAAA	10	2
AGGAAGAAG	10	1
ATAAATTTC	10	2
AAGAAACAA	10	5
ATTACAAAT	10	4
AAGCATTCT	10	1
GGAAAAAAA	10	4
AGCCAGGAT	10	4
GAATGGAAA	10	1
ATTAAAAGA	10	6
CTTTATATA	10	1
ACACAGTGA	10	1
AAATGAAGA	10	1
CTGATTTTC	10	1
AAAAATAGA	10	1
GTCTCAAAC	10	4
ACAGTGGCT	10	2
AGTGTGAAA	10	2
AAATCCAAA	10	5
ATAATGTAT	10	1
AACAAATCA	10	1
ATCTTTTTA	10	1
AACAAAAAC	10	1
AAAATCTGA	10	6
TGGGAAAAA	10	4
GGAGACTGA	10	2
ATATGTAAA	10	3
CTTTAAAAG	10	3
ACTTAAAAT	10	4
AAGCAATTA	10	2
AAATAGAAT	10	3
AAAAAATAT	10	5
AACTGAATA	10	2
ATAGTTTGA	10	1
TAATTAACA	10	1
CAAAGAAAG	10	1
AAAATCATG	10	1
ATATACCCA	10	1
ATATTTTGA	10	2
AATCAATAT	10	1
AATAAATAA	10	5
TCCCAGAAA	10	1
AAATGAAAT	10	3
TTATCCCAA	10	1
GAATTGAAA	10	1
AATAGCAAA	10	1
GCTTTAAAA	10	4
TGGGGGAAA	10	1
TTCTGAAAA	10	3
ATGTTTTTA	10	2
TATAATGAA	10	1
TACTTTTAA	10	1
AAAAGCTTC	10	1
ATTCTGTAA	10	3
CTTTCTGAA	10	1
CATTTCTAC	10	1
CTCAAGAAA	10	1
ATTATGTAA	10	5
TAAATGTTA	10	4
GCAAATTAA	10	3
AAGTTTATA	10	6
AAAATCTAA	10	2
CCAAAAATA	10	2
AGGAAGGAA	10	2
AAGTTTTTA	10	1
CCATGTTGC	10	1
ACTTAAATG	10	1
AAGCAAACA	10	2
ACTTCAAAA	10	1
AAGAAATAG	10	2
AAATGTTTG	10	2
AGAAGAATG	10	3
GGAAGGAAA	10	1
CCTTTTCCC	10	1
CTTTAAATA	10	1
AATATGTAA	10	5
AAACAAAGT	10	2
AAAATGGCA	10	1
ATAGGAAAA	10	1
TACCATAAA	10	2
ATTTAGAAA	10	2
TAGTAGAAA	10	3
AAAATGTGT	10	2
ATAAATAAT	10	8
CAGGAAATG	10	1
AAATTATTC	10	3
ATAAATAAA	10	1
ACAAAGAAA	10	3
CAGTGGCGC	10	6
CTTCTTCTC	10	1
TACTTTCTA	10	1
AAATACAAT	10	3
ATCATCTCA	10	1
TCTGAGAAA	10	2
ACAAAATGC	10	1
AAACTAAAG	10	1
GGAGAATCA	10	3
ACAAAAATA	10	2
TATAACAAA	10	2
ACTCTGTCA	10	1
CATTTTCAG	10	3
TTACAGAAA	10	1
TCACATAAA	10	3
ATGGGGAAA	10	1
CACCTGAGG	10	7
ATGGATTAA	10	1
CCTCCCGAG	10	3
CATCAAAAA	10	2
TATTTCAAA	10	6
CAAAATTAA	10	1
CATCCTGGC	10	3
GGGAGAAAA	10	1
TTAATATAA	10	4
CAAGACTCC	10	3
TCAGTTAAA	10	1
TCTTCCAAA	10	1
AATGAAGAA	10	1
TATTTGCCA	10	2
CCATCTCTA	10	3
CGGTGGCTC	10	6
AAAGATGAT	10	1
CAAATGTTC	10	1
ATTACCATA	10	1
GTAAAATTA	10	1
CCTTCTTTC	10	1
GAGAATCAC	10	3
GATCCACCC	10	3
AAACTTTTA	10	4
TAAAACTGA	10	4
AGGTTAAAT	10	1
ACACATACA	10	1
AACATAAAA	10	1
CAGGGTCTC	10	1
AATGAACAT	10	2
GTGGAGAAA	10	2
TAAGTGAAA	10	1
ACAAAAGAA	10	3
CTGAGCCTC	10	2
AGAATCACT	10	3
GCCCAGCTA	10	2
AGTGAGCTG	10	2
AAAATTGAA	10	2
AGGAAAAAA	10	4
AAAAACATA	10	3
AACTAAAAT	10	2
AATTAAATT	10	1
AGAAATGGA	10	2
CAATTTAAA	10	6
AAAAGATTT	10	4
AGCAAAAAT	10	2
AAAAGTATA	10	2
AAATGCTTA	10	3
GAAGGAGAA	10	3
AGAAATTTA	10	3
ACTAAATTA	10	2
AAAATTAAG	10	4
CTTTGTTTC	10	3
CAACTGAAA	10	3
TAATATAAA	10	2
AGTCCTCAT	10	1
CTCTGAGAA	10	1
ATTTCTTCA	10	2
CTCTTTTTA	10	1
AATTATTTA	10	2
AAATATGGA	10	2
ATGAAGAAA	10	2
AGAAAAGTC	10	2
ACATTTCAA	10	1
TACATAGAA	10	2
TATAAGAAA	10	2
CAGTGTGAA	10	1
CTGGGAAAG	10	3
AGGCAAAGA	10	1
AATTCTGTC	10	1
CATTGAAAA	10	2
AAAGGGACA	10	1
AAGATAAAA	10	6
CAAGACCAG	10	4
AAGAAGGTA	10	1
GGTATATAC	10	1
TATATATAA	10	1
GTTAAATTA	10	2
CTCCGCCTC	10	5
AAAATTCTC	10	1
AAGAACAGA	10	1
AGTGAGCCG	10	7
GATCTGCCC	10	4
ATTGCTCTG	10	1
TAAAAGAGA	10	2
GGGAAGAAA	10	2
AACTTCTAA	10	1
AATTCTCTG	10	3
GAGCTGAGA	10	3
CCAAGAAAA	10	1
TCTACAAAA	10	4
ATATATTCA	10	3
ATTATTAGC	10	2
ATTTTCATA	10	2
TGTCTCAAA	10	1
AGAAAAAAG	10	1
ATATAAATA	10	2
ATGGAAAAT	10	1
AAAATTTAC	10	7
TCTGGAAAA	10	1
GAAAAATCA	10	1
ACCAAAAAA	10	2
CCATCTCAG	10	2
GCTCACGCC	10	4
CATTTTTAA	10	6
ATAGCAAAG	10	1
AAATCTGAA	10	5
AAACCCCAT	10	3
AATAATTCA	10	1
CTTTTCTTC	10	2
AAATTTTTA	10	6
ACATATACA	10	1
AAAGAGAAG	10	1
AAAATGGGA	10	2
AGTGGCTCA	10	6
AAAAATGAT	10	3
AGAGAACAA	10	1
CGCCTGTAG	10	2
AAACTCCAT	10	1
AACAAAAAT	10	3
GAAAACACA	10	3
AAGAAAGAG	10	1
CACAGTGAA	10	1
CCTCTGCAG	10	1
AAATGAAGG	10	2
AATATGGAA	10	1
TTCCCAGAA	10	1
CTTTCTAAA	10	1
AAATACATT	10	3
AAACATTTA	10	6
AATTTTTCT	10	3
ATATTTGCC	10	1
ACTGCAGCC	10	1
TGAGATAAA	10	1
AGGTGGGCA	10	2
AAATGTGGA	10	2
ATCCAAAAA	10	1
AAACATATA	10	1
TAAATCAGA	10	2
AAGAATAAT	10	1
TTATAGAAA	10	3
AAATTTCAT	10	4
GAAAAGCAA	10	2
CAGGAAACA	10	1
ATGAAAGAG	10	2
CAGCCCCTG	10	1
AAAAATTGC	10	1
AAGAATAAA	10	2
AAAACTGGA	10	1
ACTGCAAGC	10	1
AAACAAAAG	10	2
AAATTTATA	10	1
CCTTCCTTC	10	1
ATAAATGAT	10	1
ATTTCCTTA	10	2
TCATCTGCA	10	1
AGCAAGAGA	10	1
ATTATGTTA	10	1
AATCAAAAC	10	3
TCAATATAA	10	2
TAGAAAACA	10	1
CACTTGAAC	10	2
GGTCTCGAA	10	1
CTTTATAAA	10	1
AATTTTATA	10	1
AAAAGGAAG	10	2
AACAAAATC	10	2
GAAATAAAC	10	1
ATAAAACAT	10	2
AACACAAAT	10	2
ATTTTAACA	10	6
CAAAGAATG	10	1
AATTTTCAA	10	2
CTTTCAAAA	10	5
AACTGAAAA	10	2
CAGAGTCAA	10	1
GAGGCTGCA	10	1
AAAATCTCA	10	3
ATGCAAAAT	10	1
AGCAGAGAG	10	1
AAAGAGATT	10	3
ACAATAACA	10	1
ATAAATGGA	10	1
GTGGTGGCA	10	1
AGAATTCAA	10	2
AAAACTGAA	10	3
ATTTTATAG	10	1
AATTGTCTC	10	1
AGCTGGGCA	10	2
ATTTTTGAA	10	3
AATAAAGGA	10	1
AATTTAACA	10	3
ATGGAGAAA	10	1
AAAATCACT	10	3
ATTTGAATA	10	2
CTAATAAAA	10	1
AAAAAAATA	10	1
AAATTACAA	10	1
ATGTAGAAA	10	2
AGGCAGCAG	10	1
AAATTTTCA	10	3
TATAAATAA	10	3
AAACAAATA	10	2
TTAAGGAAA	10	1
AATGACATT	10	3
TTTACTAAA	10	5
CTATAAAAA	10	3
TCTTTCAAA	10	4
TTACCATAA	10	1
AAAAATAAG	10	6
CTCAAGGGA	10	1
GAGACCATC	10	2
ATTCAAAAG	10	2
ATAAATTAG	10	4
AATAAATAG	10	1
TACAAAGAA	10	2
GTTTAATTA	10	1
AAAAATAAC	10	1
GGAGTTTCA	10	1
ATGAAGGAA	10	2
CAAAAAATA	10	3
TTGTCAAAA	10	2
AATTTCTAA	10	2
CTGGAGAAA	10	1
CAACTGGAA	10	1
ACATTTTAT	10	2
CATTTTGAA	10	2
AATGAAATG	10	1
ATATATATC	10	1
AAAGTGAAT	10	1
ACGGAGTCT	10	2
AACATTATT	10	3
TCCTTTAAA	10	2
CAAAATAAG	10	1
TCAACTGAA	10	2
CCAGAAAAG	10	1
ATAAGTAAA	10	1
AACATTCAT	10	3
AATTATAAT	10	5
AGAGGAAAT	10	2
CAGAATATC	10	1
AGAAAAGCT	10	2
ATATAAAAT	10	1
AGAAAACCT	10	1
AAAATTTGT	10	5
GCAACCTCC	10	4
AAATCAATG	10	1
AATGTGATG	10	1
CAGAATTTC	10	1
AGAAATTAA	10	5
ATATAATAA	10	2
ATAGCAAGA	10	1
AAATCTCTT	10	4
AAAATACTT	10	4
CCCACCACC	10	1
CCCGGCTAA	10	5
AGATTTTAA	10	7
AGAGACGGG	10	7
AGAAATGTA	10	1
CTCATGATC	10	2
CATTTTCAA	10	3
CACTGAAAA	10	2
AAATATATG	10	3
AAATATTGT	10	3
AAATTGTAT	10	5
ACAGAGAGA	10	1
ACAAAATGT	10	4
ATTTAATGA	10	1
GTGAGCCGA	10	6
ATTGAAATG	10	2
ATATTGAAA	10	1
CTATTTTCA	10	1
AGGGAGAAG	10	1
GACAGGGTC	10	2
AGAGACAGA	10	1
TAAAAGCAA	10	2
ATCAGTGAA	10	2
GTAAAATAA	10	2
AGGCCAGGA	10	4
AAAACCCAG	10	1
ATTCTTCCA	10	1
CCGTCTCTA	10	6
AGCCTCTGC	10	1
CAGTGAAAA	10	1
CAATGAATA	10	1
CAGAATAAA	10	1
AACATAATA	10	1
AAATCATAT	10	1
TAAAACTCA	10	2
ATATAAATG	10	1
GATTTTTAA	10	1
ATTCTTTTC	10	1
ATTATTTTG	10	2
TTGGAAAAA	10	3
GCACAGAGA	10	4
AGACAAAAT	10	1
ATCTAATTA	10	1
TGAATGACA	10	1
ACTCTGTTG	10	1
AGTAATTAA	10	2
ACAAAATAA	10	3
ATGTATATA	10	6
ATAAGAAAA	10	4
AATATTATG	10	1
GATAAAAGA	10	3
GACAAAAAC	10	1
AGATTTTTC	10	2
ATATATTAA	10	4
AGTGTTGGG	10	1
AATTAATAA	10	1
ATGTTGAAG	10	1
GGGATTATA	10	1
TAAATACAA	10	2
CTCAGGTGA	10	6
ATTATAGGC	10	2
CAAAAAACA	10	1
CTGTTTAAA	10	3
GATTTTAAA	10	8
AAGATTTGG	10	2
CATTTTTCA	10	1
CTTTTAGAA	10	1
AAATAAATC	10	2
AATTCAGAG	10	1
AATTATTTG	10	2
ATTCTAAAA	10	3
ACTAAATTG	10	1
ATAGGCATG	10	1
AAGAGACAA	10	1
TTAGAAGAA	10	2
AGGAAAGAA	10	1
AAGCTTTGG	10	1
AGAAATTTG	10	1
ATATTTAGA	9	1
ATTTTAATG	9	2
CTGTCTTCC	9	1
ACTATTTTG	9	1
ATAGAGAAA	9	1
AGCATTTCA	9	1
ATCTTTCAA	9	4
AAGACAAAG	9	2
GTGAGACAA	9	1
CTTATTTTA	9	3
ATTTTATGA	9	3
AAATGTAAT	9	1
AGAAACAAT	9	2
ACAGTGAGA	9	1
AACACAGAA	9	4
GAGATTTTA	9	3
AGACACAAA	9	2
AGGAAGGGA	9	1
AAAAATCAC	9	1
AATCCTTTC	9	2
CAAAAGCAA	9	2
GAGGTGGGA	9	2
ATAAAAACC	9	2
AAATTTTGA	9	3
AAAGGATGA	9	1
AATAAATTC	9	1
AAATGAATG	9	3
CCAGCCTCA	9	1
GAAATAAGA	9	2
ATCTGACAA	9	1
AAAAATTGT	9	2
AATCTCTCC	9	1
ATTTTACAG	9	1
CAGTGGCAC	9	1
AAGGCCAGG	9	2
CAGATTTTC	9	3
CCTCCTGCC	9	3
CCAGACTGG	9	2
AAATACTTC	9	3
ACAATTAAA	9	1
ATTGTTAAA	9	3
AATCAAAGA	9	2
ATTCAAATG	9	1
ATTTTAGCA	9	1
CGCCATCAG	9	1
ATATTTCAG	9	1
GAAAACTAA	9	1
AAACTGAAA	9	2
AAGATGATT	9	3
AATTTACAG	9	2
AAATGATTC	9	1
ATAAAACTA	9	1
ACAATTTAA	9	3
AGGGAAAAG	9	2
AAATTTCCA	9	2
AAACATTTG	9	2
ATCACAAGG	9	1
AAAAATTTC	9	1
CCAAATATA	9	2
AATCCAAAA	9	3
AAAACTTAA	9	2
CATTTGAAG	9	1
AAATGTGTA	9	3
AACACTGGA	9	1
ACTTCTAAA	9	2
AGGGAACTG	9	1
GAAGAATGA	9	1
ATCCCAGAA	9	1
AAAACATTC	9	3
AAAACAAGA	9	1
AATGGAAAT	9	5
GTGTTGGGA	9	3
ATCAATTTA	9	2
AAATGAGAG	9	1
CATTTCATA	9	1
GAAACCCCA	9	3
GAAAAGAGA	9	1
ACACACAAA	9	2
AGTTAATAT	9	2
AACAATATT	9	4
TCCTATAAA	9	2
GTTTTCCCA	9	1
AGGAGAATA	9	2
ATTTTATTG	9	1
ATAAATCAC	9	2
AAAGAGAAT	9	1
AATTGAAAT	9	3
TTCAGCAAA	9	1
GATGCAAAA	9	1
ATTCAAAAA	9	2
AGATTCTGA	9	1
ACTGGGAAA	9	2
TCTTCAACA	9	3
AAGGTAAAG	9	2
CAAATTTTA	9	3
AAAGAGCCT	9	1
GTTTCTCCA	9	1
ATTATCTTG	9	2
ACCTTGAAG	9	1
GGCAAAGAA	9	1
CAGAGTTTC	9	3
[truncated: 23,020 more rows]
