# Supplementary material for: Identification of Binding Targets of a Pyrrole-Imidazole Polyamide KR12 in the LS180 Colorectal Cancer Genome
Source: PLoS One. 2016 Oct 31;11(10):e0165581. doi: 10.1371/journal.pone.0165581 (PMC5087912; doi:10.1371/journal.pone.0165581)
Supplement: S2 Appendix — (GZ) [file pone.0165581.s002.gz › S2 Appendix_lncRNA-unmasked.txt]

Motif	lncRNA	KRAS
AAAAAAAAA	570	197
ATATATATA	133	44
ACACACACA	69	5
AAAAATAAA	67	14
CTCAGCCTC	65	20
GGAGGCTGA	65	17
AAAAAAAAT	64	21
CCAGCCTGG	63	25
AGGCTGAGG	62	21
AAAAAGAAA	61	8
AAAATAAAA	61	19
AAAAGAAAA	61	9
TTTTAAAAA	60	22
AAAAAAAAG	60	17
GCCTCCCAA	59	16
AAATAAATA	59	20
AAAATAAAT	56	8
CACACACAC	56	4
AAAACAAAA	55	18
AAAAAAGAA	55	8
AAAGAAAAA	55	14
GAAAAAAAA	55	13
AGAAAAAAA	55	15
AAATACAAA	54	19
CAAAAAAAA	54	17
AAAAAAATT	54	19
CAGCCTGGG	53	12
AAATAAAAA	53	15
CAGCCTCCC	51	11
TCTCAAAAA	50	14
CCTCCCAAA	50	13
ACTGCACTC	50	10
AAATAAAAT	50	7
ATTTTAAAA	49	21
ATAAATAAA	49	9
ACTCCAGCC	48	11
AGTGCAGTG	48	11
TGCACTCCA	48	13
AAAAAAAGA	47	10
CACTCCAGC	47	12
CTCCCAAAG	47	12
AGGCTGGAG	47	13
GCCTCAGCC	47	20
ATTTTTAAA	46	17
AATACAAAA	46	20
AATAAATAA	46	16
AAAATTAGC	46	12
AAAATACAA	46	21
TTAAAAAAA	46	25
CCACTGCAC	46	11
AAAAATACA	45	20
GGGATTACA	45	20
CTGTAATCC	44	19
ATACAAAAA	44	17
TCAAAAAAA	44	16
CTGGAGTGC	44	13
ACTTTGGGA	44	12
CCTGTAATC	44	15
AAAAATTAG	44	14
AAAAAATTA	44	14
AAGAAAAAA	44	15
CTCACTGCA	44	11
CTCAAAAAA	44	18
ATTTTTGTA	43	13
CTGCACTCC	43	9
AATCCCAGC	43	18
CTGGGATTA	43	19
ATTTATTTA	43	12
AGTAGCTGG	43	13
AGAGAGAGA	43	3
CCTGCCTCA	42	15
TAAATAAAA	42	5
CAGGCTGGA	42	14
TAGCTGGGA	42	16
CTAAAAATA	42	18
GTAATCCCA	42	19
AATAAAAAT	41	15
GAGGCAGGA	41	12
ACTAAAAAT	41	15
ATTTAAAAA	41	17
AAACAAAAA	40	15
GCTGAGGCA	40	19
AAAAAATAA	40	5
GCAGTGAGC	40	11
CCCAGCTAC	40	13
TAAAAAAAA	40	18
AGGCAGGAG	40	13
TCACTGCAA	40	10
ATTACAGGC	39	15
AAATTAAAA	39	9
TTTAAAAAA	39	28
CACTTTGGG	39	13
AATTTTTGT	38	14
AAATAAATT	38	2
AAAATATTT	38	8
AATAAAATA	38	6
TAAAATAAA	38	8
TGGGCAACA	38	6
CTGAGGCAG	38	18
CAAAAATTA	38	13
AAATATTTA	37	6
TATATATAA	37	2
GTATTTTTA	37	18
AGCCTGGGC	37	10
CTGGGCAAC	37	8
GGGTTTCAC	37	12
AGAAATAAA	37	7
AAAAACAAA	37	17
AGCACTTTG	36	15
AGCCTCCCA	36	8
GCCACTGCA	36	9
TATATAATA	36	5
CCAAAGTGC	36	12
CCTGACCTC	35	10
AAGAAGAAA	35	3
AAAAAAATA	35	6
AAAATATAT	35	5
AGAAGAAAA	34	6
AGGTCAGGA	34	11
GCCTGGGCA	34	6
AAAGTGCTG	34	12
ATCCCAGCA	34	12
TACTAAAAA	34	21
AAAGAAAAT	34	2
CCTGGGCAA	34	7
ATATATAAA	34	4
AAATGAAAA	33	2
AGAAAAATA	33	4
GGCAGGAGA	33	10
AAAAATATA	33	6
TATTTTTAA	33	13
CTACTAAAA	33	15
ACAAAAAAT	33	6
TCTACTAAA	32	17
TAAAGAAAA	32	4
TAAAAATAA	32	16
AAATAATAA	32	6
ATATATAAT	32	3
ATAAAATAA	31	6
AAAAATAAT	31	7
ACATGGTGA	31	9
AGACCAGCC	31	13
GTCTCAAAA	31	8
GCAGGAGAA	31	10
AGGCTGGTC	31	12
CTCCTGACC	31	11
GGTGAAACC	31	11
AATATATAT	31	8
AAAATTAAA	31	7
AGAAAGAAA	30	5
AATAAATAT	30	8
AATTTAAAA	30	17
AAAAATTAT	30	11
AAAGAAAAG	30	3
AAATTTATT	30	4
ATATTTTTA	30	7
TATTTAAAA	30	8
CTCTACTAA	30	16
GTGCTGGGA	30	12
AATTAAAAA	30	9
ACCAGCCTG	30	14
AATTTTTAA	29	14
AATAATAAT	29	2
ATTAAAAAA	29	9
AAATTTAAA	29	11
AAAAGGAAA	29	5
AATAAAAAA	29	5
ATTTTTTTC	29	7
AAATATATA	29	6
ATTCTCCTG	29	9
AAAAATTTT	29	11
AAAAAATTT	29	14
AAATATAAA	29	9
AAACAAAAT	28	9
TCATCATCA	28	2
AGTGCTGGG	28	10
GAAAGAAAA	28	6
AACATGGTG	28	9
AAGAAAGAA	28	2
ACAAACAAA	28	4
TACAAAAAA	28	4
TAATAAAAA	28	5
TTTTCAAAA	28	5
CAGTGAGCC	28	10
GGTGGCTCA	28	8
AAACAAACA	28	5
TATTTTAAA	28	11
ATCATCATC	28	1
CAGCTACTC	28	10
ATTTTTTTA	28	14
ATAAAAATA	28	8
CTCTCTCTC	28	2
AAATTAGCC	28	4
AAGTGCTGG	28	12
ATATAATAT	28	6
AATATTTAT	28	5
AGAAAAAGA	28	2
AAAGAAAGA	28	4
ATTTTGAAA	28	8
GTTTCACCA	27	9
AAATGTAAA	27	4
AATTTTTTG	27	6
AAAAAAATC	27	14
AAAATAATA	27	5
TGAAAAAAA	27	1
AAGAAAAGA	27	5
ATGCCTGTA	27	8
AAGAAAAAT	27	9
CAACAACAA	27	1
ATAAAGAAA	27	3
ACTTTTTAA	27	4
TAGTAGAGA	26	14
GGAAAAAAA	26	8
CCCAGCTAA	26	6
AATAATAAA	26	4
TAATAATAA	26	1
AAAAGAAAG	26	3
ATATATACA	26	7
AAAAAAACA	26	13
AACAAAAAA	26	11
ATCACTTGA	26	7
AAAAAACAA	26	13
AAAAATTCA	26	3
ATAATAAAT	26	5
AATGAAAAA	26	3
GAAAAATAA	26	7
AGAAACAAA	25	7
AAAATGAAA	25	3
AAAGGAAAA	25	4
AAAAATTAA	25	13
ATGGTGAAA	25	11
AAAAAGGAA	25	2
AATATTTTA	25	8
AAAATAATT	25	5
AACAAATAA	25	1
CAAAACAAA	25	7
CCCTGTCTC	25	5
AAGAAATAA	25	4
GAAAATAAA	25	6
AAAATATAA	25	4
ACAAATAAA	25	1
CATGGTGAA	25	9
GTTTTTAAA	25	5
GGAGGCAGA	25	5
AGAAAATAA	25	6
ATTTATTGA	25	2
AAATAAATG	25	5
AATTTTAAA	24	6
AATAAATGA	24	3
AAAGAGAAA	24	1
ATATTTTAA	24	4
AAAGAGAGA	24	2
ATATTTAAA	24	6
GAAATAAAA	24	6
CATTTTAAA	24	9
ACAAAAACA	24	6
TATTAAAAA	24	3
CTGACCTCA	24	7
GGCCTCCCA	24	10
TTAAAATAA	24	9
AAAAATATT	24	7
AAAAAAAAC	24	10
TTAAATAAA	24	4
ACATATATA	24	3
CTCTGCCTC	24	6
ATAATAAAA	24	2
CAAAAAGAA	24	1
AAAAAGTAT	24	1
AATGAAAAT	24	4
AGTGAGCCA	24	4
ACAAAAAAA	24	9
ACTCCTGAC	24	8
TGCCTGTAA	24	8
AACAAAACA	23	5
GGGGTTTCA	23	9
AAATTAAAT	23	3
GTAGTCCCA	23	7
ATATTTAAT	23	4
GAGACCAGC	23	7
TATATTTAA	23	3
ACAGAGCAA	23	4
ACCATGTTG	23	8
GAGGTTGCA	23	9
CATGAGCCA	23	8
TGTTTTTAA	23	4
AAAAATTTA	23	14
AATAAATTA	23	4
AAGGGAAAA	23	1
AACTCCTGA	23	9
CAAAAGAAA	23	3
CTGTAGTCC	23	7
AAAAAGAAT	23	5
ATATAAAAA	23	3
AATATTTAA	23	2
CTTGAGCCC	23	2
CAGGAGTTC	23	8
CTGGGACTA	23	9
ACCCTGTCT	23	5
AAATCAAAA	23	4
AAGAAAATA	22	6
AGAGAAAGA	22	2
AAAAAATAT	22	10
ATAAATTAA	22	1
TAGAAAAAA	22	4
GAAAAGAAA	22	2
GAAGAAAAA	22	10
AGAGAAAAA	22	2
AAGAGAAAA	22	2
AAAATTCAA	22	3
CATTTAAAA	22	6
ACAAAACAA	22	4
AAAGAAAAC	22	5
AGAAAAGAA	22	2
AAAATTATA	22	6
AAAGAAATA	22	2
CCTGGCTAA	22	4
ATTATTTTA	22	3
AAAAATGAA	22	3
AAGAAAATG	22	2
CACTGCAAC	22	8
ATTTTTATA	22	3
AAAATGTTT	22	4
AAATGCAAA	22	3
CTCAAGTGA	21	2
CTTGGCTCA	21	3
AATAAAATG	21	2
ACAGGCATG	21	7
ATGAAAATA	21	2
ATAAAAAAT	21	3
AAAAGCAAA	21	4
ATTAAAAAT	21	6
TAAAAAATA	21	5
AAAAAATGA	21	3
AAGAAAAAG	21	5
AGCTGGGAT	21	5
GGGACTACA	21	7
AACAAACAA	21	4
AAGAAAACA	21	5
TAAAAATTA	21	11
AAATATATT	21	1
AGGCATGAG	21	6
AAATAAAAC	21	5
CAAAATAAA	21	5
CTCCATCTC	21	7
AGGAAAAAA	21	5
TGGCCAACA	21	9
ATTTATATA	21	2
TGTCTCAAA	21	4
CTCTGTCTC	21	4
AACAGAAAA	21	1
AAAACATTT	21	5
AAAAAAGGA	21	1
AAACAAAAC	21	7
AATAAAAAG	21	1
AGGAGAAAA	21	2
AGCTGGGAC	21	11
AGTCCCAGC	21	10
AAAAAACAT	21	2
AAATATTTG	21	4
AATTATAAA	21	1
TGGAAAAAA	21	7
TAGAGAAAA	21	1
AGCCCAGGA	21	2
ATTTATTTG	21	2
AAAATTTAT	21	8
ATTTAAAAT	21	8
AAATATAAT	21	5
AGAGAGAAA	21	4
AATATTTTC	21	3
AAAGCAAAA	21	1
ATATATGTA	21	5
CTGTCTCTA	20	7
AATTTTTAT	20	8
AATAAATGT	20	5
AAATTATAA	20	3
AACAAAAAC	20	6
AAATAGAAA	20	3
ACTGCAACC	20	9
AAACAAATG	20	2
ACAATAAAA	20	5
ATTTTTGCA	20	3
AAAAAAATG	20	7
AAAAATGTA	20	2
GAAAAAGAA	20	2
ATATATTTA	20	4
ATTTAAATA	20	6
GAAAAAATA	20	8
GGCAACAGA	20	7
CCATTCTCC	20	1
AAGTAAAAA	20	2
TTTGAAAAA	20	4
ATTTAAAAG	20	6
AAAGAAGAA	20	4
AAATAATTT	20	8
TAAAACAAA	20	5
CAAAGAAAA	20	5
ATACATATA	20	2
ACCCAGGCT	20	2
ATATTTTCA	20	2
AAAATGGAA	20	4
AATTAGCTG	20	6
GGGAAAAAA	20	5
AAAAGAAGA	20	3
CAAAAAATA	20	4
CAGCCTGGC	20	12
AATAGAAAA	20	2
AAAATAGTA	20	4
AAAATTTAA	20	9
ACTACAGGC	20	7
ACACAAAAA	20	1
ATAAAATAT	19	7
AAGAAAATT	19	2
AGAAAGAGA	19	2
AGAGAAATG	19	2
ATATTAAAA	19	3
ATTTTTTAA	19	11
ATAAAAAAA	19	6
TATAAAATA	19	5
AGAGTGAGA	19	2
TATTTTTCA	19	6
ATGAATGAA	19	5
AGAAGAAGA	19	1
CAGAGTGAG	19	2
AAATTAGCT	19	9
TAAAAAGAA	19	6
ATTTTATAA	19	3
AAAAAATTC	19	5
AGGCAGAGG	19	5
CCTGTAGTC	19	7
AAAGACAAA	19	1
AGAAAATTA	19	2
AAATAAAAG	19	4
TAAATATAA	19	8
AAAAACATT	19	4
AAAATACAT	19	2
TAAATTAAA	19	2
AAAAACACA	19	1
ATACACACA	19	1
GTGAGCCAC	19	6
TTATCAAAA	19	3
AATATTTGC	19	2
CCTGGGTGA	19	3
CTTTTTAAA	19	4
AGAGACAGG	19	7
AAAAAAACT	19	4
CTGTCACCC	19	3
ACATATACA	19	1
AAATACATA	19	4
AAAACAGAA	19	3
AATAAAATT	19	3
ATTAGCTGG	19	7
ATTAAAATA	19	5
ACAGAAATA	19	2
AATAAAGAA	19	1
GAAATAGAA	19	4
AATAGCCAA	19	1
CAAGTGATC	19	5
ATTCATTCA	19	6
TTATTTAAA	19	7
AAAACAACA	19	2
ATGCAAAAA	19	2
AAACAAATT	19	4
AAGCAAAAA	19	2
CTGTTGCCC	19	4
ATTAAAAAG	19	2
AGGTTGCAG	19	7
CCTGGGCTC	19	2
AGCCAAGAT	19	4
CAACAAATA	19	1
AGCCTCCTG	19	6
AGCCTGGCC	19	9
AAAAGAGAG	19	1
ATTTATTAA	19	4
AAAAGTAAA	19	5
CACCCAGGC	19	3
AATATAAAA	19	6
AAATGGAAA	19	6
GTGAGCCAA	19	3
CATTTATTA	19	2
AAATATTAT	19	4
AAATGGAAT	19	1
AAAAGAAAT	19	2
AAAGATAAA	19	4
AATATATAA	19	4
CACAAAAAA	19	2
GAGAGAGAA	18	3
AACCTGGGA	18	3
AAAGTAAAA	18	4
CAGGCATGA	18	5
AAAACAAAT	18	7
AATTTATAT	18	4
ATAAAAAGA	18	5
AGGAAGGAA	18	4
CACATTTTC	18	1
AGGCAGGAA	18	2
GGTGACAGA	18	3
ACCTCAGCC	18	1
ACAGAATAA	18	2
AACAAAATA	18	4
TCCATCTCA	18	5
TTTAGAAAA	18	3
AAAATAAAG	18	5
GAGCCAAGA	18	4
GCCTGGCCA	18	9
CTGGCCAAC	18	8
CTCTGTTGC	18	6
ACACATACA	18	2
AAATAAACA	18	2
CTCTTTCTC	18	1
AAAATAACA	18	2
AATTAAATA	18	2
AATGAAATT	18	1
AACAACAAA	18	3
CAAATGAAA	18	2
ATCTCAAAA	18	6
TGTTTTAAA	18	5
GAGCAAGAC	18	4
ACATTTTTA	18	3
AAAATTACA	18	2
AAATGCTGG	18	1
AAGAGAGAG	18	2
ATTTTATTA	18	1
TGGGTGACA	18	4
TATAATAAA	18	3
ATATACATA	18	3
ATGAGCCAC	18	8
CCTTCCTTC	18	2
AGAGAAAAG	18	2
ATATACACA	18	4
TGGGCTCAA	18	1
TAAAATTAA	18	7
AAATTTTCT	18	3
TTTCAAAAA	18	7
CTGTCTCAA	18	3
AGAAAGAAG	18	1
CTTTCTTTC	18	2
ACATTTTAA	18	6
AGAAAATGA	18	1
GGAAAGAAA	18	2
ATTTCTTTC	18	1
AAACAGAAA	18	5
AGGAGGAGG	18	3
GAAACAAAA	18	8
CCTGGCCAA	18	10
GAAAAAAGA	18	2
AAACACAGA	18	5
CAGAAATAA	18	1
ACAACAAAA	18	4
AATTAAAAT	18	3
CAAAAATCA	18	5
ATTAAGAAA	18	7
ATGTATATA	18	6
TCTTTTTCA	18	2
AAGGAAGGA	18	1
AAAAAGGAG	18	2
TAATAAATA	18	5
AGTTTTAAA	18	5
CTCCTGGGC	18	4
TAAAAAGGA	17	1
AAAACACAG	17	4
AAAAATATG	17	8
ATGAAAGAA	17	3
TATAAAGAA	17	2
AAAATGTAT	17	2
AAATTATAT	17	2
CGCCTGTAA	17	4
GGAATGAAA	17	1
AAAAGCAAT	17	2
CCACCATGC	17	2
CCAACATGG	17	9
TCGAGACCA	17	3
CTTTCTCTC	17	1
AGTAGAGAC	17	9
AATGGAAAA	17	4
TTCAATAAA	17	1
AAAGGAAAT	17	5
AAGAAAAAC	17	4
AAAAAATGT	17	3
AAGAATGAA	17	1
ATAAAATGA	17	4
AAATTTTAA	17	5
AGAATAAAT	17	4
ATAAAAATG	17	5
AAAATCAAT	17	4
AAGTAGCTG	17	3
TACAATAAA	17	2
TATAATATA	17	1
AAATTTGTT	17	3
ACATTTTCT	17	1
TAAGAAAAA	17	6
AAAAGAATA	17	2
ATGGTGATG	17	2
ACAAATGGA	17	2
TCATTTAAA	17	3
ATGGTGGCA	17	1
AAAAAGAAG	17	3
GAGAAAAAA	17	2
AAAAAGAAC	17	1
AATGAAATA	17	3
TGTAAATAA	17	1
ATGAGAAAA	17	1
ACAAAATTA	17	4
AAGGAAAAT	17	2
CAAAAAGTA	17	3
AAAATTTCA	17	2
CACCATGCC	17	3
AGATTTTTA	17	3
TTTATAAAA	17	4
AGCTACTTG	17	3
CTCAAACTC	17	8
ATATAAATA	17	3
AGGAGAATG	17	1
AAAAAATAG	17	3
TAGAAAGAA	17	3
GAAGAAATA	17	1
AAAAAATAC	17	5
ATGAAAATG	17	2
TTTCTCAAA	17	1
AAAGGAGAA	17	1
ATATTTCAT	17	2
CCTCCTGAG	17	6
ATTTGTTTA	17	2
GCATGAGCC	17	8
CTGGGCTCA	17	4
ATAAATATA	17	8
AAGAAAGCA	17	1
TTTGGAAAA	17	4
TTTAATAAA	17	5
AAATTTACA	17	4
ACCTGGGAG	17	4
AATAATATT	17	2
ATGAAAAAT	17	4
GCTCATGCC	17	7
TGAAAGAAA	17	4
AAAAATCTG	17	7
AAATGAAAG	17	1
AAACAACAA	17	2
AATGAATGA	17	4
AAAATAGTT	17	5
ATGTAAATA	17	3
GTTTTAAAA	17	7
AGTAAATAT	17	3
ATAGAAAAA	17	2
AGAAAAGAG	17	1
TAATATATA	17	8
AAAAAGTAA	17	7
AAGTAAATA	17	3
AATTATTAT	17	2
AGAAGGAAA	17	1
ATATAATAA	17	3
ATGTTGGCC	17	7
ATTTCAAAA	17	6
AATGAAAGA	17	1
AGAGACAGA	17	1
CTTTTTTCA	17	1
AAATTCAAA	17	1
AAATATGTA	17	5
CAACCTCTG	17	5
AGGGTTTCA	17	3
AATATTTGT	17	1
AAACCCTGT	17	3
CACCTGTAA	17	1
CAAAAAACA	17	1
AGAAATAGA	17	2
GTGTGTATA	17	2
CCCAGGTTC	16	3
ATATTTTTG	16	3
GCAAGCTCC	16	1
TAATTTATA	16	3
AACCTCTGC	16	4
AAAGTAAAT	16	2
AAAATGTAA	16	3
CACCACACC	16	6
AAGCAAGAA	16	1
ATTTGTTTC	16	2
AACAAAAAG	16	2
GGGAAAGAA	16	1
GAAATTAAA	16	4
CATATTTTA	16	6
TAAAATGGA	16	2
TATTTTGAA	16	7
AGAGCAAGA	16	3
AGCAAGACT	16	4
AAATTTAAT	16	3
TAAAATTCA	16	1
TAAAAACAA	16	5
AACTCCTGG	16	9
ATAAAAATC	16	2
AATGTAAAA	16	3
AAATTTTAT	16	5
TGGGCAAAA	16	1
AACCCAGGA	16	4
ATTAAATAA	16	1
AAGACAGAA	16	1
AAATTAAGA	16	3
TTGAAAAAA	16	4
ACTCAGGAG	16	7
CAGAGCAAG	16	3
AAAATAAAC	16	1
CATGGTGGC	16	2
CCATCACCA	16	1
ACATTTTCA	16	5
AAGGAAATG	16	4
TACTTGGGA	16	5
AAAAGAGAA	16	1
CAATGAAAA	16	4
TAAAAGAAA	16	2
TGAAATAAA	16	4
TTAGAAAAA	16	3
CTTTTAAAA	16	2
AGGCAAAAA	16	1
AAAAGTATA	16	2
ACACATATA	16	3
ATTTCTCTG	16	1
CATGTTGGC	16	9
AAAAGAAAC	16	1
TATATAAAA	16	3
TCTTTTAAA	16	4
TAAATTTAA	16	8
AGAAAAAAG	16	2
CAACAAAAA	16	5
ACCTGTAAT	16	2
AATTATATA	16	3
AGGGGAAAA	16	2
GAGAATGGC	16	1
ATGGAAAAA	16	7
TCAGAGAAA	16	1
TAAAAAGTA	16	2
AAATTTTTA	16	11
CATTCATTC	16	3
AATTTACAT	16	1
TCTTAAAAA	16	6
AAAATCCAT	16	2
CAAATTTAA	16	1
ATTTTTTCA	16	2
CCCGAGTAG	16	3
ATAAATGAA	16	2
GGAGTTCAA	16	4
ATAAAACAA	16	3
CTCCGTCTC	16	4
AATAAATCT	16	1
AATTTTTGC	16	2
AACAAATGA	16	1
TAAAATGTA	16	3
GCCTCCTGA	16	6
CAAATAAAA	16	1
AAAAAAAGC	16	2
TATGAGAAA	16	1
GTATATATA	16	4
AGGAGTTTG	16	8
AAATTAATT	16	10
AATATTAAA	16	4
ACAGAGTGA	16	2
CTCTGTCAC	16	3
ATTTTCAAA	16	4
AAAACCAAA	16	5
AAAGGCAAA	16	3
AGAAAAGCA	16	3
CAAAAACAA	16	4
TGACCTCAA	16	2
TATTAAATA	16	4
ACTCCTGGG	16	3
ATTTGGAAA	16	1
AAGGAAATA	16	3
CCTCCCAGG	16	3
ATTATATAA	16	3
CTGGGTGAC	16	4
ACAATGAAA	16	3
AAAAGATAA	16	6
AAAATAAGA	16	6
ACGCCATCA	16	1
AATGAATAA	16	2
AAAATTAAT	16	8
AAAAAGAGA	16	1
TTCTCAAAA	16	3
ATTATAAAA	16	2
TAAATAATA	16	6
TAAAATATA	15	5
ACAAGAAAA	15	1
AAATGAATG	15	5
ATTTTTTCC	15	5
GGAGTTTGA	15	7
GAAAACAAA	15	4
AACTTTTTA	15	7
AATGTTTAT	15	3
GGAAAATAA	15	4
CTTGAACTC	15	4
AAAAATAGA	15	1
AGGCCGAGG	15	6
ATATGTAAA	15	3
AGTTCAAGA	15	4
ACCTCTGCC	15	5
AAAAATCCT	15	2
CACACCCAG	15	2
AAATTTCTT	15	1
ACAGAAAAT	15	2
CCATTTTAC	15	1
ACACACAGA	15	2
AAAATCAAA	15	4
AATGTAAAT	15	2
TAAAATACA	15	5
AACAAAATT	15	3
ATTTTTTTG	15	4
ACAAAGAAA	15	4
TATTTTCAA	15	2
TTATAATAA	15	2
AAAAACTTT	15	2
CTCCTCCTC	15	1
GAGCCACCA	15	2
CAAAAAAGA	15	3
AGGAAATAA	15	6
CTGGGTTCA	15	3
AAAGAAGGA	15	1
GGAGGCCGA	15	8
CGCCACTGC	15	9
AAAATTATT	15	6
AAATATGAA	15	3
CCACACCCA	15	3
GTGCCTGTA	15	5
ACGCCTGTA	15	4
AAAAAGTTA	15	14
GTAGAGACA	15	4
AAAGAAATT	15	2
AGACTCCAT	15	6
AGTCTCACT	15	2
ATGGGCAAA	15	2
AAAGCAAAC	15	1
AAAAGTATT	15	3
CAAGAGAAA	15	1
AAAATTCTG	15	3
AAATATTCT	15	1
ATTTTCTTA	15	6
AAGGAAGGG	15	1
AACATTTAT	15	5
AATTAAACT	15	2
GGTCTTGAA	15	4
TTTCTAAAA	15	5
CTGCCTCCC	15	2
AATATTATA	15	3
AGGAAAATC	15	2
ACAAATGAA	15	2
AAATAAGAA	15	3
AGAATGGTG	15	2
CATCTCAAA	15	7
ATGTAAAAA	15	4
CTTTTTTCC	15	3
TTAAGAAAA	15	8
AAAATAGAT	15	1
TATGAAAAA	15	3
AATATAAAC	15	3
AACAGAAAT	15	6
TTTATCAAA	15	3
AGGAGAATC	15	6
CTTTAAAAA	15	5
CCACCACAC	15	5
ATCTAGAAA	15	3
ATGGGAAAA	15	1
TTATGTAAA	15	5
GAGCTTGCA	15	1
ATGAATAAA	15	3
ATAAATTTA	15	1
ATTTTTGGA	15	4
AAAATCTTT	15	4
AAAAATCAA	15	3
ATAAAATAC	15	1
ATAAAAACA	15	3
CAATAAAAA	15	3
AACAAAATG	15	1
AAAAAAGAT	15	5
AAAACTTTT	15	5
TATGTAAAA	15	3
CAAGAAAAA	15	3
CCAGGAGGC	15	4
AAGGAGAAA	15	3
TGAGAAAAA	15	1
CACTGCAAG	15	2
TCTAGAAAA	15	1
AAATGTTTA	15	6
GAAAAGACA	15	2
ATAAAATGG	15	1
TCAAGACCA	15	5
AATTTTGAT	15	2
GCTTGAGCC	15	4
ACTCCGTCT	15	3
AATAATTTA	15	7
GAAAGAGAA	15	1
AATAAAACA	15	3
TAAAAATGA	15	5
AATAAAACT	15	2
AGCTACTCA	15	9
CTAAAATTA	15	1
AAATTGAAA	15	5
ATGTTGCCC	15	1
AATGATAAA	15	4
ATATATGCA	15	2
ATATAAAAT	15	4
CATTTTATA	15	2
ATTGCTTGA	15	6
TTCATAAAA	15	3
AGGAATGAA	15	2
AAAAGAATG	15	3
AAACTAAAA	15	5
AGTTTAAAA	15	5
AAATAATTG	15	3
ACTTTTAAA	15	8
AAAAACCTA	15	2
CCATCTCAA	15	6
AATATAAAT	15	6
AAGAGAGAA	15	1
ATGGAATCA	15	1
GGAAACAAA	15	3
TCCAAAAAA	15	2
AGGAAAATA	15	2
TTCTGGAAA	15	1
TAGAAGAAA	15	1
AAAATATTG	15	5
ACATTTTTG	15	2
AGAAATGCA	15	3
AAAATATTC	15	2
GGCAGATCA	15	4
ATTGAAAAA	15	3
CAATTTTTA	15	1
ATAAACAAA	15	3
AAAATATGA	15	4
CTGGGAGGC	15	3
ATTTTCTTC	15	4
GAGAAAGAA	15	3
AGAAAATAT	15	4
AGGAGGCTG	15	6
CTGGGAAAA	15	2
GGAAGAAAA	15	5
AAAGAAATG	15	2
AAACCTCTT	14	1
AAAAATCAG	14	5
GGAAGGAGA	14	2
AGCTGGGTG	14	2
ACATATAAA	14	1
AAAAAACTA	14	3
CTTGGCCTC	14	5
AAAAGGAGA	14	2
AAAATGAAT	14	6
AGGAGTTCA	14	4
GCTTGAACC	14	8
AAAAAAGTA	14	5
ATAATCCCA	14	1
AAAAATAGT	14	6
TAAAATGAA	14	6
TGAAAGGAA	14	1
ACTGAAAAA	14	3
CGGGGTTTC	14	5
CCAGGTTCA	14	3
TAAAATTTA	14	9
AAAAAAACC	14	4
AGAAAGAAT	14	2
GAATTGAAA	14	1
AATGTTTTC	14	2
AAAATGAGA	14	1
GAGGAAGAA	14	1
AAAAATTCC	14	2
CTTGAACCC	14	6
AGTTTGAGA	14	8
AATGTATAT	14	3
AAGTTTTTA	14	1
AATTTAAAT	14	12
AAGAAAACT	14	2
ATCCTCCTG	14	2
ATGAAAAAG	14	1
ATGATGGTG	14	1
GAAAACAGA	14	1
AAAAAACCT	14	2
AAATGATAA	14	3
TCTCTACAA	14	1
AAGAGAAAT	14	2
ATGATTGTA	14	1
AAAACCACA	14	1
CAAAAATTC	14	1
AATATTTAC	14	3
GAGTGAGAC	14	1
CCTATAATC	14	3
CCAAAGAAA	14	1
ATTATTCTG	14	1
CCGAGTAGC	14	3
AATATAATT	14	4
AGAAAACAA	14	6
AAAATTTTA	14	2
AAAGTCATT	14	3
TTAATAAAA	14	1
ACCACTGCA	14	4
CTGTTTTTA	14	3
AAAAACATA	14	4
AGCTACTCG	14	2
TTTCACAAA	14	3
AGAGGTTGC	14	3
CCTCCCACC	14	1
AAAAAGAGC	14	1
AAAAAGTTT	14	6
AAGGAAAAA	14	4
AGCAAAAAA	14	1
ATAATATTA	14	1
AAATATTCA	14	2
AAGATAAAT	14	2
AGGAAATGA	14	2
AATTAAAAG	14	4
AAAGAAGAT	14	1
AAAATATTA	14	7
TACTCAGGA	14	6
ATTTTCATA	14	2
AGGGAGAGA	14	1
ACAACAGAA	14	1
TCAAAATAA	14	5
GAAAATCAA	14	1
ATGTAAAAT	14	5
CTTTTCTTC	14	2
CGGCCTCCC	14	8
AAAACATTA	14	4
TTATTAAAA	14	4
GGAACAGAA	14	1
AAGAGGAAA	14	3
AACAAAAAT	14	5
AAGAAAGAG	14	1
AAAATGAAG	14	2
AGGTGGGAG	14	2
TGAAGAAAA	14	5
ACCCAGGAG	14	5
AAACATTTA	14	7
ATTCAAATA	14	1
AAAGGAATA	14	2
CTTTATTTC	14	3
ATTTTACAA	14	5
AAAATGTAG	14	2
ATTTTTAAG	14	6
CTAATTAAA	14	2
AGGAAGAAA	14	2
AATTTATTA	14	3
GAGAAGAAA	14	1
ACAAACACA	14	1
AAGAAATGT	14	1
AAAAAATCT	14	6
CATTAAAAA	14	4
ACACCCAGC	14	2
AGAAAGACA	14	1
AAACTCCTG	14	7
CTCGAACTC	14	3
TGAATAAAA	14	2
TAATTTTAA	14	8
TTTATGAAA	14	4
AAAAAAAGG	14	3
AGCATTTTG	14	3
AAAATGCAA	14	5
ATTTACATA	14	4
ATTTTTCAA	14	4
AGGCAGGCA	14	1
AAATGTATA	14	1
AAATAGTTA	14	5
AAAAATGGA	14	4
CAAATATAA	14	2
TATAAATAA	14	4
AAACAAATA	14	2
AATTTTGAA	14	3
ACATAAAAC	14	1
CAACAGAAA	14	3
TAAACAAAA	14	5
AATTTTTTA	14	9
GGAGGAGGA	14	2
CTCGGCCTC	14	8
CAAATGGAA	14	2
ACAAAAAGT	14	2
ATATATATG	14	3
ACTTTAAAA	14	3
GCAGATCAC	14	5
ATATATATC	14	1
AGAACAAAA	14	1
AAATAATAT	14	6
AAAAGTTAT	14	7
TTCCAGAAA	14	1
ACATACAAA	14	2
AAAGCAAGA	14	2
CATTTTTTA	14	2
AGAAAACAG	14	2
AGTTCGAGA	14	3
ATTTATAAA	14	6
ACAGGAAAA	14	1
AATATATTC	14	1
AGAAATTAA	14	5
AAAATTATC	14	2
ACAAAAATC	14	4
AAAATTCAG	14	2
GAAAATTAA	14	1
ATGTGGAAG	14	2
ATTTCAGAG	14	1
CTTCTGGAA	14	1
ATTTATTTC	14	7
GAGAAAATA	14	1
AACTAAATT	14	2
CTTTTTCTC	14	1
AAATAAGAG	14	3
TAATAATTA	14	1
GAAATGTAA	14	2
TACAGAAAA	14	3
ACAAAATAA	14	3
CAAAATGAA	14	1
AAAATAATG	14	2
AAAATATGT	14	6
ATAGAAAGA	14	1
AAATAATGA	14	1
CATCTCTAC	14	4
ATATAAAGA	14	6
TGAAATGAA	14	1
AGAAAGCAG	13	2
TGGAAGAAA	13	2
ATTTTTCTA	13	2
AACAATTTA	13	1
ACTATTTTC	13	1
AAGAAATGG	13	3
TACAAATAA	13	2
AAGTGATCT	13	1
ATGAGGTCA	13	1
AGAATTTAA	13	2
CAGAAGAAA	13	1
AGCTCACTG	13	2
GGGAAAATA	13	2
GCTCAAGCA	13	1
GAATATAAA	13	5
GTTTAAAAA	13	10
CTGCTTTTC	13	1
GCAAAAAAA	13	1
ATATTAAAT	13	2
CAACAGAGC	13	6
TTGAATAAA	13	1
AAATTAGTT	13	2
AAAATGGGG	13	1
ATTTTAAGA	13	4
ACTTTCTTC	13	1
ATTTACAAA	13	1
GAAAAGAGA	13	1
ACACACAAA	13	4
AAATTTTTG	13	3
ATGCAAATA	13	1
TCCAGAAAA	13	1
AAATGAAAT	13	3
AAACATAAA	13	4
AAATAGCCA	13	1
ATTTTTATG	13	3
AGGTTCAAG	13	4
AAAAAAGCT	13	3
CCTGAGTAG	13	6
TCTGTCTCA	13	3
ATAAAATTG	13	1
AAAAATCTT	13	1
AATTTATAA	13	1
GATCTTGGC	13	4
GTCTTGAAC	13	5
AGGAGAAAG	13	1
ATTCATTTG	13	1
AAAACATAT	13	2
GGAAGGAAA	13	1
AAAAATGTT	13	3
TTGTTAAAA	13	6
AGCCGAGAT	13	5
CCATTTTCA	13	1
ATTTTAGTA	13	1
CTGCAGTGA	13	2
ATAAATAAT	13	10
TCACTTGAA	13	4
AACTTTTCT	13	2
ATTTTTAGA	13	5
GAGTCTTGC	13	3
AGAAAAAGG	13	2
TTAAAGAAA	13	4
ATTTTCACA	13	3
ACAAAAATA	13	2
AAAAGTGGA	13	1
CCCAAGTAG	13	5
ACTTTTGAA	13	1
AATTTCTCA	13	1
AGGAGGCAG	13	2
AAAGAACTC	13	1
ATTTCTCAA	13	1
AAACCCCGT	13	5
ATAATTTTA	13	3
CTTAAATAA	13	2
TCTGGAAGA	13	1
CCACTTTTC	13	2
TCTTTAAAA	13	1
ATTTTCCTG	13	3
AAGGAAAGA	13	1
CAGGTTCAA	13	4
CCTTCTTTC	13	1
AGAAAACAT	13	2
AACATAAAA	13	2
CTTAAAAAA	13	2
AAACAGAAG	13	1
GACTCCATC	13	6
AGGAGGAGA	13	1
AAGAACAAA	13	2
CTTCCTTCC	13	2
CTATTTTAA	13	2
CAAACAAAA	13	3
ATAATTCAA	13	1
CCCATTTTA	13	2
CAAAAAATG	13	3
TGAAAAGCA	13	1
AAAGATTTA	13	3
AGGTGTGAG	13	1
TGAAAATAA	13	4
AAAATTAAG	13	4
GAAAAATAC	13	3
GAATTTTTA	13	1
AAATCTCAT	13	3
ATGAAGAAA	13	3
CCTGGGTTC	13	4
ATATGCATA	13	3
AAGATAAAA	13	6
CAAAATCCA	13	3
CTAAAAAAA	13	7
AATGGGCAA	13	3
AGAAAAACA	13	5
AAAATTCTC	13	1
ATAAAGCAA	13	1
GAATTTGAA	13	1
AAAATATGG	13	3
CTACAAAAA	13	1
GAAAATTTA	13	4
AAATAACAT	13	3
AGAAAATCA	13	1
ATGATAAAA	13	2
CAGAAAATA	13	4
CACCATTTA	13	1
GATAAATTA	13	4
TCTACAAAA	13	4
ATTTCATTA	13	2
AAATTCCTG	13	1
AATATAAAG	13	3
CAGAAACAA	13	1
GCCTGGCTA	13	2
TTATATAAA	13	3
GAAAAAAAC	13	2
ATTTTCCAA	13	3
ACCAAAAAA	13	4
CATTTTTAA	13	6
AAAGAAAGG	13	2
TCTTGAAAA	13	1
AAAAAGATA	13	4
TCCTTTCAA	13	1
AGCAAATAT	13	3
GGAGGCCAA	13	3
GATAAAGAA	13	2
ATATTTTGG	13	1
AAATAGAAG	13	1
AGACACACA	13	2
CTACAGGCA	13	5
AAATGAGAA	13	2
AAAATGGGA	13	2
ATATTTATA	13	2
GAGCCGAGA	13	6
TGGAAGACA	13	2
GAAATACAA	13	1
AAATTTGAA	13	3
TTACAAAAA	13	1
AGAGATGGA	13	2
GGTGGATCA	13	5
ATTTTAGAA	13	3
CATATATAA	13	3
AGGAGTTCG	13	3
AGAGAAATA	13	1
GAAAAGGAA	13	2
ATGTGAAAA	13	3
CACTTGAGG	13	2
TCCGTCTCA	13	4
CCACCACCA	13	6
AACAAATAT	13	1
TTAGAGAAA	13	1
AAGAATAAA	13	2
CATTTCTTC	13	1
AAGACAAAT	13	1
AATGGTGAT	13	1
AAAGTTATA	13	6
GGAGGTGGA	13	3
CCCAGGAGG	13	7
TAATTAAAA	13	7
TATATGTAA	13	4
AAAATGTGG	13	2
AATAAAAAC	13	2
AAAAATACT	13	7
AAGAATTTG	13	2
TATTTTGCA	13	1
AATTTTCAA	13	2
AACAATAAA	13	2
GGAAAAGAA	13	1
ATCTCCTGA	13	2
ATATGTATA	13	1
AATTTATCT	13	2
AGCCACCAC	13	1
GAAGAAAAC	13	1
GGAGTTCGA	13	3
AAACAATTT	13	2
TATTTTTGA	13	1
AAATTTTAG	13	2
TGGTCTCAA	13	4
ATTAATTTA	13	2
CATATTAAA	13	1
ACCTCAAGT	13	2
AGGCGTGAG	13	4
AAAGACACA	13	2
AAAAATTCT	13	3
CCACCACGC	13	7
ACAGAAAAC	13	1
ACCCAGCTA	13	3
AAAAATAAC	13	1
GACAGAGCA	13	1
AAAAACATC	13	2
AGCAAAGAA	13	1
AATAAGAGA	13	2
ATTTTCTCC	13	1
CAAACAAAC	13	2
GAATTTAAA	13	5
CATAAAACA	13	1
TTGAGAAAA	13	1
AAAATTTTC	13	1
AAAATTTGT	13	5
AATAACAAA	13	1
AAAACCTAA	13	3
GCCACCACA	13	1
ACAAAATGA	13	3
GTCTCGAAC	13	2
CTTCCAGAA	13	1
AAGAAGGAA	13	1
GTAAATAAA	13	3
ATGGAAGAA	13	2
AATTTCAAA	13	2
AAAACCTAT	13	1
CTCTACAAA	13	2
ACATTTAAA	13	5
AAAAAGATG	13	3
CCTCCCAAG	13	4
GTAAAATAA	13	2
TAAATATTA	13	5
AGCTGAGAT	13	2
AGAAATTGA	13	1
CATTTTACA	13	3
AGAAAAGGG	13	1
CAAAAAAAC	13	6
AAATATTAA	13	7
GGATAAAGA	13	1
ATAAGAAAA	13	5
GTTTTTTAA	13	4
TATTTCCAA	13	1
ATGTATTTA	13	3
AATTAATAA	13	1
CAGGGTTTC	13	2
AAAAACTAA	13	5
ACATTTTGA	13	5
CAGGAGGCA	13	2
ATAATTTAA	13	7
AAAGAATGT	13	2
CCAAGTAGC	13	3
ATTTATATG	13	1
TAAAAGGAA	13	6
AATAGAAGA	13	2
ATATTTTTC	12	2
AAAAAATCC	12	5
TTCAAAAAA	12	6
TAATTTCAA	12	5
AAAATCAGT	12	3
GGTCTCAAA	12	4
AAGTGTTGG	12	1
AAAGGTAAA	12	4
CTGCCCACC	12	1
CACATACAC	12	1
AAATAGTAT	12	1
AATAGGAAA	12	1
TATTTAGAA	12	2
ACTCAGAAA	12	1
CAAATATTA	12	1
AAAATCAGA	12	5
CTCTCTTTC	12	1
AAAAATTGT	12	3
GTGTATATA	12	2
AGGAAGAAG	12	1
AAAACTAAA	12	4
AAGAAACAA	12	5
AAAAATTGA	12	3
AACCCTGTC	12	3
AGAAAGTGA	12	1
AATAAAAGT	12	2
AAAAAACTT	12	3
AAAACTAAT	12	2
AAATGTCTT	12	4
AAATGTGTT	12	1
ATTTTACCA	12	4
CAATAAATA	12	3
GTCTCAAAC	12	4
AGAATTAAA	12	1
TCCTCAAAA	12	7
CCAGGATGG	12	3
CGTCTCTAC	12	6
AAATCCAAA	12	8
AATTTTAAT	12	3
AGTATATAT	12	1
AAACATTTC	12	1
AAATGAAGT	12	4
AACACACAA	12	2
ATATTTATG	12	1
TTGTGAAAA	12	1
TAAACAGAA	12	3
ATTAATTAA	12	2
CTCTGCTTC	12	1
ACATATTAT	12	5
AAAATCTGT	12	4
ACTTGGGAG	12	6
AATTAGAAA	12	3
ATGTGTGTG	12	1
AGACAGAAA	12	1
TAAATGGAA	12	2
CACAGTGGC	12	3
ATCATGAGG	12	1
AAAAATGGG	12	4
AATATGAAA	12	4
ATTTTTCAG	12	2
AAAATCTAA	12	2
GAACAGAAA	12	2
CCAAAAATA	12	3
AAAACATAA	12	3
AAAAAATTG	12	4
AGTGGCATG	12	1
AAGAAATAG	12	3
TTCCTCAAA	12	3
AAGGGAGAA	12	1
TTAAAACAA	12	6
AATAATTGT	12	1
AAATGTTTC	12	1
AGCAAGAAG	12	1
TCTCTTTCA	12	1
ATTTAGAAA	12	2
AAAAAAGAG	12	4
ATGCATATA	12	1
AGAGAAAAT	12	2
AAAATGTGA	12	2
ACATAATAA	12	2
CTTCTTCTC	12	2
CATGAAGAA	12	1
CCTTCAAAA	12	1
AAAAACAGG	12	1
CATTTTCAC	12	1
AATTAATTA	12	4
AAAAGAATT	12	2
AATTTCTCT	12	2
CTATTTAAA	12	1
AAAAACTTA	12	1
TAAAGTAAA	12	2
CAAAGGAAA	12	1
CAAAATTAA	12	1
AAATAATCA	12	2
AGAAATACA	12	2
TCAACAAAA	12	1
AAGGCAAAA	12	1
CATTTTTGA	12	2
GAGAAATAA	12	1
TGGAAAACA	12	3
CAAGACAAA	12	1
AGAAGGAAG	12	2
ATTTAACAA	12	1
TCTTCCAAA	12	1
AAAAGACAA	12	2
CCGTCTCAA	12	5
AAGAGTTTG	12	2
CCCACCTCA	12	1
CCCTGCCTC	12	2
GTAAAATTA	12	1
AAATATGAT	12	1
AATATAATA	12	3
ATGATTAAA	12	1
ACAAAAGAA	12	3
ACATAGCAA	12	1
AATTATTCT	12	2
AATTAAATT	12	2
ACCCATAAA	12	1
AAAAGATTT	12	4
AAAGCAGAA	12	2
CCTTTCAAA	12	4
AACTAAAAA	12	3
GAAGGAGAA	12	3
ATCGCTTGA	12	7
AGAAATTTA	12	3
CTCTCCCTC	12	1
CTCAGCTCA	12	3
TAATATAAA	12	3
CTTTTTTAA	12	2
AACCCCATC	12	3
CAGTGTGAA	12	1
GGGGAAAAA	12	1
AGGAAAAGA	12	3
CAGAGGCTG	12	2
TCATTAAAA	12	2
AAACAGGAA	12	1
ATGTATATG	12	1
ACAAAAACT	12	1
GGGAAGAAA	12	2
AAAAACAAC	12	1
AAAATAAGC	12	5
ACAGGAGAA	12	3
TGGAAACAA	12	5
GGAATTACA	12	2
ATGATAAAT	12	2
AGAAAATCT	12	1
TAAGGGAAA	12	1
AATTTGTAG	12	1
ACAAATTTA	12	1
AAATAAAGG	12	4
ACTCCATCT	12	7
AAGCAGAAA	12	2
ACACATTTA	12	2
TAAATTGTA	12	3
AGAAATATA	12	1
GTCAGGAGA	12	2
AAATAAAGC	12	4
TGGCTCACA	12	3
AAATAATTA	12	1
CCATCAAAA	12	3
TATTTCAGA	12	1
AAAAGTTTA	12	7
AAAATGCTG	12	1
ATTTGTGAA	12	1
GGCAAAAAA	12	1
AAAAATGAT	12	3
TAAAATAGA	12	2
CCACAAAAA	12	1
AAATGAGAT	12	2
CAAGAAATG	12	2
AAAGACATT	12	4
GTTTCTGGA	12	1
AAAATGTCT	12	2
CTTTTCCCA	12	1
TAAAGCAAA	12	2
AATTTTTCA	12	3
AAATACATT	12	3
AATTTTTCT	12	3
ATGTTTCTA	12	2
TATTGAAAA	12	3
ATCCAAAAA	12	3
CGTCTCAAA	12	5
TAAATCAGA	12	2
TTATAGAAA	12	4
CTTTTGAAA	12	1
CTCAAGCAA	12	1
CTGAGACAA	12	1
AAATGAATA	12	2
AAAACACAA	12	3
TTCTTTCAA	12	2
AGAAAGATA	12	1
AAAACAATT	12	2
AGAGAAGAA	12	1
CTCCACCTC	12	3
AAAACTGGA	12	1
ACTGCAAGC	12	1
TAGAAACAA	12	3
GGAAAAGGA	12	1
AAGGAGAGA	12	1
ATTTTAATA	12	6
ACAATTTTA	12	2
CACCTTGAA	12	1
CACCACTGC	12	4
AACACAAAA	12	1
GAGAGAAAA	12	4
AAAAGGAAG	12	2
AATCAAAAG	12	1
CTGGTCTCA	12	3
ATAAAACAT	12	3
CTGAGTAGC	12	6
AAAGTATTT	12	3
TTATGAAAA	12	5
GAGGCTGCA	12	2
AATCTGACA	12	2
AAATTAGAA	12	4
AAAGAGATT	12	3
ACAATAACA	12	1
AAAAATGTG	12	1
AAAATCTCT	12	6
ATTTTTGAA	12	4
GAGTCTCAC	12	2
AATTTATCA	12	3
AAAACAAAG	12	4
ATTTGAATA	12	2
ATAAAAAGG	12	1
AACAATTAT	12	2
ACAGGCGTG	12	4
ATATTTTAC	12	6
AGAATTGAA	12	1
ATGTTTTTC	12	1
CTCGGCTCA	12	6
AAAACAAAC	12	4
ATGTTTTTG	12	6
AAATTACAT	12	7
AACAGGAAA	12	1
CTCAGAGAA	12	1
AAAAAATGG	12	4
TACTCGGGA	12	3
AAATTAATA	12	2
CTATAATCC	12	3
AAAAATAAG	12	6
AATAAATAC	12	6
GGGAGGCCA	12	2
ATAAATTAG	12	4
AAAATGAGG	12	1
CTAGAAAAA	12	2
TAACCAAAA	12	1
AATAAATAG	12	1
TGTTTCTAA	12	1
GCGCCTGTA	12	2
GTTTAATTA	12	1
AAGCATATG	12	2
AGAAGCAGA	12	1
AATTAAATG	12	2
CAGAAAAAA	12	3
CTTTTTCAA	12	1
CTCAATAAA	12	2
CTCTGAAAA	12	2
ACATTTTAT	12	2
ATTATTTAA	12	2
AATTAAATC	12	2
ATAAACAGA	12	1
ACAAAAAGA	12	1
AGTTTATAT	12	4
AACATTTGG	12	1
CAAAATAAG	12	1
AAAATTAGA	12	1
AAGTAATTA	12	2
ACCATGCCC	12	1
AAAATTAGT	12	6
AAATTCTGT	12	3
ATACAGAAA	12	1
AAGGAAATT	12	1
CAGAATTTC	12	1
AATGGGAAA	12	1
ATTAGAAAT	12	2
AAATCTCTT	12	4
GAATTTTAA	12	3
AGGCCAAGG	12	4
AAATATATG	12	3
CAGGCGTGA	12	3
ATAATATAA	12	2
AGAAAATTC	12	1
CATGTTGCC	12	1
TCAAAAACA	12	3
ATGGTGGTG	12	1
CTCCAAAAA	12	1
CATTTTTAG	12	1
ATTCTTCCA	12	1
AACAGAAAG	12	2
TACTCAAAA	12	1
ACTCCAAAA	12	1
GATCTCGGC	12	2
AACATAATA	12	1
TCAAATGAA	12	1
ATATAAATG	12	1
TTGGAAAAA	12	3
ATAAGAAAT	12	2
ATTTAATAA	12	7
AGAAAAAAT	12	6
AAATTCCTT	12	2
AAAATTGTT	12	3
AACATACAA	12	3
ATTATTTTC	12	3
ACATAGAAA	12	2
AACATTTCT	12	4
AATATTTTG	12	4
TAAGAAATA	12	4
AATAAGAAA	12	2
AGCCTCCCG	12	4
ACCACACCC	12	4
ATTGAAAAT	12	4
TGAAAAACA	12	1
TGCCTCCCA	12	1
AAATAAATC	12	2
TTAGAAGAA	12	3
AGGAAAGAA	12	1
CAGAAACCA	12	1
TTCTGTAAA	11	2
GCCTCCCGA	11	4
TATTTTACA	11	4
TAGAATAAA	11	3
AATTTATTC	11	3
CCTTTTCTC	11	1
ATTAATAAA	11	2
AATTACAAA	11	2
ATTTTATGA	11	3
ACCCCGTCT	11	5
TTATTTGAA	11	1
TGCTATAAA	11	1
GCTTTTAAA	11	1
AGGAAGGGA	11	1
AAAAATCAC	11	1
AAATTTATC	11	3
AAAGACAGA	11	1
TTCTTAAAA	11	2
ATATTTCCA	11	2
CTATAAATA	11	1
AAGCATTCT	11	1
ATTGTTAAA	11	4
GAATGGAAA	11	1
CTTTTCCCC	11	2
CTTTATATA	11	3
AGACTTAAA	11	2
AAAGAGCTT	11	1
AGAGATGGG	11	4
AATCCAAAA	11	6
GAGGATTGC	11	1
ATATTTGCA	11	2
AAAACTTAA	11	2
ATAATGTAT	11	1
AACAAATCA	11	2
ATCTTTTTA	11	1
GAAGAATGA	11	1
AAGTTTACA	11	1
ATACAAAAT	11	5
ACTTAAAAT	11	4
AATTGAAAA	11	4
AAGCAATTA	11	3
AACTGAATA	11	2
CAAAGAAAG	11	1
AATTTTCTA	11	2
ACTTAAAAA	11	1
ATTTTATTG	11	2
AAGAAAAGC	11	2
CCATTTATA	11	1
AATCAATAT	11	1
TCCCAGAAA	11	1
AGATAATAT	11	1
ATTCAAAAA	11	2
AAAACTTGA	11	1
AGAATTTTC	11	1
ATAAATTAT	11	3
AAATTAATG	11	5
AGGGTCTCA	11	1
CACATAAAA	11	1
AATGTTTTG	11	2
ATGTTTTTA	11	2
TACTTTTAA	11	2
AGAGCAGAG	11	1
TTAAAAGAA	11	2
CTCAAGAAA	11	1
CCACCTCCC	11	1
CTCATTTTC	11	3
ATTAAACTA	11	2
GCAAATTAA	11	3
TTCACAAAA	11	1
AAAGTTTAT	11	2
AATATGTAT	11	2
AAACCATAT	11	1
AAAAAAAGT	11	9
AAGCAAACA	11	3
TGCCTATAA	11	1
AACTTAATA	11	1
ATAACAAAA	11	1
AATGGAATC	11	1
AAACAAAGT	11	2
ATATGAAAT	11	3
AATTTTTGA	11	1
AAAATGTGT	11	3
AGATAAAAA	11	2
ATCCCAACA	11	3
ATATGAAAA	11	4
AATTTTATG	11	1
AAACATTAA	11	1
GAGAAGGAA	11	1
AATCAAAAT	11	3
CAGAAATAG	11	1
AGGGAGAAA	11	3
AACAAGAAA	11	2
TCTGAGAAA	11	2
ACTCTGTCT	11	5
ATAAACATA	11	3
CATTTTCAG	11	3
TCACATAAA	11	3
CAGAAAACA	11	2
CCTCCCGAG	11	3
TGTTTAAAA	11	7
AAAAAGACA	11	2
CCCCGTCTC	11	6
CTTCCATTC	11	1
ATTTATTCA	11	4
GGGAGAAAA	11	1
CTTTTTTTC	11	2
AAATCAATA	11	1
ATATGCACA	11	2
AAATGGCAA	11	1
AATTATTCA	11	1
ACCATCACC	11	1
ATTTAAGAA	11	4
TAAACCAAA	11	1
ATTTCTTTA	11	1
TGATTTAAA	11	5
AAAGAAACA	11	4
ATAGAAAAC	11	1
TAAAACTGA	11	4
AGGTTAAAT	11	1
GTGGAGAAA	11	2
ATATATCAA	11	1
TAAGTGAAA	11	1
TATTTCTAA	11	3
AAAAAGCTG	11	1
AACAGAGCA	11	5
GTGTGTGTA	11	1
AAAATTGAA	11	3
AGAATGGAA	11	1
AGAGAGAGG	11	1
TTTAACAAA	11	4
TTCTTCCAA	11	1
AACTAAAAT	11	2
ATTTTCAAG	11	1
AGAAATGGA	11	2
CAATTTAAA	11	7
TGGGTTCAA	11	3
TATAGAAAA	11	3
AAAAGAAGG	11	3
AAATGCTTA	11	3
AAATCTCAA	11	2
ATTTCTAAG	11	2
AAATCATCT	11	5
ACCTAGAAA	11	3
AAAATTTCT	11	4
TTAAACAAA	11	1
GAAAATGAA	11	1
CTCTGAGAA	11	1
ATTTCTTCA	11	2
TCTGACAAA	11	3
AGTAAAATA	11	2
AATTATTTA	11	3
CTGTTTCTC	11	1
AAAAGACTC	11	1
ATGAGTTAA	11	2
AGGCAAAGA	11	1
AAACACACA	11	3
AGAAAATAG	11	1
AATGAAACT	11	2
ATTTATCAA	11	2
TAAGAATGA	11	2
TCTTTTTAA	11	1
GGTATATAC	11	1
AGAGAGAAG	11	1
CTCCGCCTC	11	5
AAGAACAGA	11	1
ATTTAAAAC	11	3
GAAACAGAA	11	1
AGTGAGCCG	11	7
ACAAAAAAG	11	1
AAATTGATT	11	1
AATTTCTTA	11	3
CTTAATAAA	11	1
AGAAAAAAC	11	1
AAATATACA	11	3
AGGAGCAGA	11	1
CCAAGAAAA	11	1
ATTTTCTGC	11	1
AACATAGCA	11	1
AGCCTCCAG	11	1
AATGAAAAG	11	1
CTGAGGTCA	11	5
ATGGAAAAT	11	2
AAAATTTAC	11	7
GTGAGCTGA	11	3
AATATTCAA	11	1
AAAACCCAT	11	2
AAAAAGATT	11	2
CTTCCAAAA	11	2
AATAATTCA	11	1
AATCATTCT	11	2
AAGCAAAGA	11	1
AAGAAAAGT	11	1
AGTAGAGAT	11	4
CGAGACCAG	11	2
AAGTTTTAA	11	2
AAAGAGAAG	11	1
AATTGAAAG	11	1
GAATAAATA	11	3
AAACTCCAT	11	1
GGGAAAAGA	11	3
GAAAACACA	11	3
CTTTCTAAA	11	1
CTATAAAGA	11	1
TCCTTCTCA	11	1
CTTCTTCCA	11	1
AAACATATA	11	1
AATACTGAA	11	1
GAAAAGCAA	11	2
CAGGAAACA	11	1
AAATGAATT	11	3
AAATTATCT	11	2
ATCTGTAAA	11	1
TTACAATAA	11	3
AAATTTCAA	11	3
AAAAAATCA	11	5
AAACAAAAG	11	3
TTTACAAAA	11	2
AAATTTATA	11	1
ATTTTTCTG	11	1
TAAATGTAA	11	2
ATAAATGAT	11	1
TGATTCAAA	11	1
TAAACTAAA	11	4
ATCTTAAAA	11	4
ATTATGTTA	11	1
AAATGTTCT	11	1
ATATTAATA	11	4
AATCAAAAC	11	3
ATAAATAAG	11	3
CACTTGAAC	11	2
CTTTATAAA	11	1
AATTTTATA	11	2
AACAAAATC	11	2
CCCACAACA	11	1
AGAGAAAAC	11	2
AGGCAGAGA	11	1
TCTTTCTAA	11	1
ATTTTAACA	11	6
AGCAAGAAA	11	1
AAATGTAGG	11	3
CTTTCAAAA	11	5
AACTGAAAA	11	2
CACCACGCC	11	7
AAAATCTCA	11	4
ATGCAAAAT	11	1
AGCAGAGAG	11	1
ATAAATCTC	11	1
ATAAATGGA	11	1
GTAGAAACA	11	1
AAAACTGAA	11	4
ATTTTATAG	11	1
AGAATATCT	11	1
AGGAAGGAG	11	2
AAGAATGAG	11	1
TGATAAAAA	11	1
AATTTAAAC	11	3
AATTTAACA	11	5
ATGGAGAAA	11	1
ATTTTAAAG	11	4
TATTTTAGA	11	1
AAATTACAA	11	2
CCAAAAAGA	11	2
ATGAAATAA	11	4
TATTGTTAA	11	2
ATAAAATTA	11	1
AAATTTTCA	11	3
TCATAAAAA	11	1
AATGACATT	11	3
CTTATTTAA	11	2
AAAAGCAGG	11	1
TTTACTAAA	11	6
GGCAGGAAA	11	1
CTATAAAAA	11	5
ATAAATACA	11	5
AATAATGAT	11	1
CAGTGGCTC	11	6
CCTCAAAAA	11	6
AAGAATATG	11	2
ATCTTTAAA	11	1
AGAGGCTCA	11	1
AAATGTCAT	11	3
CTTTTCCTA	11	1
ATATTTGTG	11	1
CCCCATCTC	11	3
ATTTTTTGG	11	1
ATTCTTTAA	11	1
CTTGAGGTC	11	2
AACCCCGTC	11	5
AATTGCTTG	11	7
AGACCATCC	11	3
AATTTCTAA	11	2
GACGGAGTC	11	2
AGTTGAAGA	11	2
TGAAAACAA	11	1
ATACTAAAA	11	2
AGATTTAAA	11	3
AAAGTGAAT	11	1
GAAGGAAAA	11	2
ACCCCATCT	11	3
CCAGAAAAG	11	1
TCTTCCACA	11	1
AATTATAAT	11	5
ACATTATTC	11	1
AAAGAATAT	11	2
AAACAGAAT	11	2
AAGAAGATA	11	1
ATTTCTTTG	11	2
GGAAGAAGA	11	1
TCATTTTCA	11	4
TATTTCTCA	11	1
GATTTAAAA	11	3
AAATGGCCA	11	2
CTCTTTTAA	11	3
AGTAAAAAA	11	2
CTTTTTTTA	11	3
GAAATCAAA	11	2
CAAAATTAG	11	1
ACCATCCTG	11	3
AAGACCAGC	11	6
CAGTTTTTC	11	3
AGAAATGTA	11	1
AAAGAACTT	11	1
[truncated: 24,223 more rows]
